# Supplementary material for: Novel Insight Into the Etiology of Autism Spectrum Disorder Gained by Integrating Expression Data With Genome-wide Association Statistics
Source: Biol Psychiatry. 2019 Aug 15;86(4):265–73. doi: 10.1016/j.biopsych.2019.04.034 (PMC6664597; doi:10.1016/j.biopsych.2019.04.034)
Supplement: Supplement 2 [file mmc2.xlsx]

## Sheet: Supp. Table S1.
Supp. Table S1: ASD TWAS association results
Set	ID	Z	p	FDR corrected p
YFS.BLOOD.RNAARR	XRN2	5.62795	1.82e-08	0.000684884
op-fusion-fetal_brain-eur_sample-transcript_level	RP11-10A14.3	-5.10317	3.34e-07	0.00452992
op-fusion-fetal_brain-eur_sample-transcript_level	RP11-259G18.1	5.0251	5.03e-07	0.00452992
CMC.BRAIN.RNASEQ	ARHGAP27	4.9223	8.56e-07	0.00452992
GTEx.Brain_Cerebellum	KANSL1-AS1	4.9112	9.05e-07	0.00452992
YFS.BLOOD.RNAARR	PDIA6	-4.77905	1.76e-06	0.00452992
op-fusion-fetal_brain-eur_sample-gene_level	RP11-10A14.3	-4.7726	1.82e-06	0.00452992
GTEx.Brain_Nucleus_accumbens_basal_ganglia	CTSB	4.75311	2e-06	0.00452992
GTEx.Brain_Hypothalamus	LRRC37A4P	-4.7262	2.29e-06	0.00452992
op-fusion-fetal_brain-eur_sample-transcript_level	RN7SL739P	-4.6889	2.75e-06	0.00452992
op-fusion-fetal_brain-eur_sample-transcript_level	KANSL1	-4.6632	3.11e-06	0.00452992
GTEx.Brain_Frontal_Cortex_BA9	CRHR1-IT1	4.66216	3.13e-06	0.00452992
op-fusion-fetal_brain-eur_sample-transcript_level	LRRC37A	4.6572	3.21e-06	0.00452992
GTEx.Brain_Cerebellar_Hemisphere	KANSL1-AS1	4.6566	3.22e-06	0.00452992
op-fusion-fetal_brain-eur_sample-transcript_level	KANSL1	4.6398	3.49e-06	0.00452992
GTEx.Brain_Hypothalamus	KANSL1-AS1	4.6347	3.57e-06	0.00452992
CMC.BRAIN.RNASEQ_SPLICING	MAPT	4.63464	3.58e-06	0.00452992
GTEx.Brain_Cerebellum	MAPT	-4.6195	3.85e-06	0.00452992
op-fusion-fetal_brain-eur_sample-gene_level	DND1P1	-4.6105	4.02e-06	0.00452992
GTEx.Brain_Cortex	CRHR1-IT1	4.595	4.33e-06	0.00452992
op-fusion-fetal_brain-eur_sample-transcript_level	RP11-259G18.2	4.595	4.33e-06	0.00452992
GTEx.Brain_Caudate_basal_ganglia	LRRC37A4P	-4.5902	4.43e-06	0.00452992
GTEx.Brain_Putamen_basal_ganglia	LRRC37A4P	-4.59022	4.43e-06	0.00452992
GTEx.Brain_Hypothalamus	CRHR1-IT1	4.5891	4.45e-06	0.00452992
GTEx.Brain_Hippocampus	LRRC37A4P	-4.5834	4.57e-06	0.00452992
op-fusion-fetal_brain-eur_sample-transcript_level	MAPT	4.5722	4.83e-06	0.00452992
CMC.BRAIN.RNASEQ_SPLICING	XRN2	-4.57086	4.86e-06	0.00452992
CMC.BRAIN.RNASEQ_SPLICING	MAPT	4.56827	4.92e-06	0.00452992
GTEx.Brain_Cerebellar_Hemisphere	LRRC37A4P	-4.5662	4.97e-06	0.00452992
GTEx.Brain_Nucleus_accumbens_basal_ganglia	CRHR1-IT1	4.5643	5.01e-06	0.00452992
GTEx.Brain_Nucleus_accumbens_basal_ganglia	KANSL1-AS1	4.5532	5.28e-06	0.00452992
GTEx.Brain_Cerebellar_Hemisphere	PLEKHM1	-4.547	5.44e-06	0.00452992
GTEx.Brain_Frontal_Cortex_BA9	KANSL1-AS1	4.54692	5.44e-06	0.00452992
op-fusion-fetal_brain-eur_sample-gene_level	RN7SL656P	4.5406	5.61e-06	0.00452992
op-fusion-fetal_brain-eur_sample-transcript_level	KANSL1	-4.5399	5.63e-06	0.00452992
GTEx.Brain_Nucleus_accumbens_basal_ganglia	LRRC37A4P	-4.5354	5.75e-06	0.00452992
GTEx.Brain_Frontal_Cortex_BA9	LRRC37A4P	-4.53484	5.76e-06	0.00452992
GTEx.Brain_Caudate_basal_ganglia	CRHR1-IT1	4.5284	5.94e-06	0.00452992
GTEx.Brain_Cerebellar_Hemisphere	MAPT	-4.5284	5.94e-06	0.00452992
GTEx.Brain_Putamen_basal_ganglia	KANSL1-AS1	4.52772	5.96e-06	0.00452992
GTEx.Brain_Hippocampus	KANSL1-AS1	4.5261	6.01e-06	0.00452992
GTEx.Brain_Cortex	KANSL1-AS1	4.524	6.06e-06	0.00452992
GTEx.Brain_Caudate_basal_ganglia	KANSL1-AS1	4.5211	6.15e-06	0.00452992
op-fusion-fetal_brain-eur_sample-gene_level	RP11-707O23.5	4.5197	6.19e-06	0.00452992
op-fusion-fetal_brain-eur_sample-transcript_level	CRHR1-IT1	4.5197	6.19e-06	0.00452992
op-fusion-fetal_brain-eur_sample-transcript_level	KANSL1	4.5197	6.19e-06	0.00452992
op-fusion-fetal_brain-eur_sample-transcript_level	KANSL1	4.5197	6.19e-06	0.00452992
op-fusion-fetal_brain-eur_sample-gene_level	KANSL1-AS1	4.5197	6.19e-06	0.00452992
op-fusion-fetal_brain-eur_sample-transcript_level	KANSL1-AS1	4.5197	6.19e-06	0.00452992
CMC.BRAIN.RNASEQ_SPLICING	MAPT	-4.51945	6.2e-06	0.00452992
op-fusion-fetal_brain-eur_sample-transcript_level	RN7SL656P	4.5195	6.2e-06	0.00452992
GTEx.Brain_Cerebellum	LRRC37A4P	-4.5135	6.38e-06	0.00452992
GTEx.Brain_Putamen_basal_ganglia	CRHR1-IT1	4.51329	6.38e-06	0.00452992
GTEx.Brain_Frontal_Cortex_BA9	MAPT	-4.49701	6.89e-06	0.00480144
op-fusion-fetal_brain-eur_sample-transcript_level	RP11-707O23.5	4.4799	7.47e-06	0.00511097
op-fusion-fetal_brain-eur_sample-transcript_level	MAPT	-4.4682	7.89e-06	0.00526834
op-fusion-fetal_brain-eur_sample-transcript_level	KANSL1	4.4658	7.98e-06	0.00526834
op-fusion-fetal_brain-eur_sample-transcript_level	DND1P1	-4.4585	8.25e-06	0.00535126
op-fusion-fetal_brain-eur_sample-transcript_level	KANSL1	4.4549	8.39e-06	0.00535126
op-fusion-fetal_brain-eur_sample-gene_level	RP11-798G7.4	4.4466	8.73e-06	0.00539172
METSIM.ADIPOSE.RNASEQ	PTGDR	-4.4463	8.74e-06	0.00539172
op-fusion-fetal_brain-eur_sample-gene_level	RN7SL199P	4.4383	9.07e-06	0.00550505
op-fusion-fetal_brain-eur_sample-transcript_level	RN7SL199P	4.4275	9.53e-06	0.00569244
CMC.BRAIN.RNASEQ_SPLICING	MFHAS1	-4.41826	9.95e-06	0.00578938
op-fusion-fetal_brain-eur_sample-transcript_level	ARL17B	-4.4163	1e-05	0.00578938
op-fusion-fetal_brain-eur_sample-gene_level	LRRC37A	4.4066	1.05e-05	0.00598675
GTEx.Brain_Cortex	LRRC37A4P	-4.396	1.1e-05	0.00617822
op-fusion-fetal_brain-eur_sample-transcript_level	LRRC37A4P	-4.3891	1.14e-05	0.0062173
op-fusion-fetal_brain-eur_sample-transcript_level	RPS26P8	4.3897	1.14e-05	0.0062173
GTEx.Brain_Nucleus_accumbens_basal_ganglia	ARHGAP27	4.3849	1.16e-05	0.00623599
GTEx.Brain_Cerebellum	PLEKHM1	-4.3645	1.27e-05	0.00673118
op-fusion-fetal_brain-eur_sample-gene_level	RP11-156P1.2	4.3574	1.32e-05	0.00689902
CMC.BRAIN.RNASEQ_SPLICING	MSRA	4.32992	1.49e-05	0.00762791
op-fusion-fetal_brain-eur_sample-transcript_level	RP11-156P1.2	4.3284	1.5e-05	0.00762791
op-fusion-fetal_brain-eur_sample-gene_level	LRRC37A2	4.3206	1.56e-05	0.00782725
op-fusion-fetal_brain-eur_sample-transcript_level	LRRC37A2	4.304	1.68e-05	0.00830814
op-fusion-fetal_brain-eur_sample-transcript_level	MAPT	4.3011	1.7e-05	0.00830814
CMC.BRAIN.RNASEQ_SPLICING	MSRA	4.28542	1.82e-05	0.00878057
op-fusion-fetal_brain-eur_sample-transcript_level	RP11-798G7.4	4.2561	2.08e-05	0.00978406
op-fusion-fetal_brain-eur_sample-gene_level	KANSL1	4.2556	2.08e-05	0.00978406
op-fusion-fetal_brain-eur_sample-transcript_level	LRRC37A2	4.2505	2.13e-05	0.00989556
GTEx.Brain_Hippocampus	TMEM161B-AS1	-4.2452	2.18e-05	0.0100043
CMC.BRAIN.RNASEQ	MLF1	4.2427	2.21e-05	0.0100198
GTEx.Brain_Caudate_basal_ganglia	LRRC37A2	4.2331	2.31e-05	0.0103377
op-fusion-fetal_brain-eur_sample-transcript_level	CRHR1-IT1	4.2278	2.36e-05	0.0103377
CMC.BRAIN.RNASEQ	PINX1	-4.22591	2.38e-05	0.0103377
NTR.BLOOD.RNAARR	DND1P1	4.22468	2.39e-05	0.0103377
op-fusion-fetal_brain-eur_sample-gene_level	LRRC37A4P	-4.2194	2.45e-05	0.0104768
op-fusion-fetal_brain-eur_sample-transcript_level	TM2D2	-4.20775	2.58e-05	0.0107576
NTR.BLOOD.RNAARR	ANXA1	-4.2074	2.58e-05	0.0107576
op-fusion-fetal_brain-eur_sample-transcript_level	LRRC37A	4.2049	2.61e-05	0.0107576
GTEx.Brain_Cerebellum	LRRC37A2	4.2031	2.63e-05	0.0107576
GTEx.Brain_Hippocampus	LRRC37A2	4.1993	2.68e-05	0.0108442
GTEx.Brain_Cortex	LRRC37A2	4.196	2.71e-05	0.0108489
op-fusion-fetal_brain-eur_sample-transcript_level	CRHR1-IT1	4.1943	2.74e-05	0.0108536
METSIM.ADIPOSE.RNASEQ	GPR126	4.18959	2.79e-05	0.0109365
GTEx.Brain_Cerebellar_Hemisphere	LRRC37A2	4.181	2.9e-05	0.0112505
op-fusion-fetal_brain-eur_sample-transcript_level	RSRC1	4.1522	3.29e-05	0.0126333
CMC.BRAIN.RNASEQ	CTSB	4.14838	3.35e-05	0.0127337
YFS.BLOOD.RNAARR	ANXA1	-4.12798	3.66e-05	0.0137111
GTEx.Brain_Nucleus_accumbens_basal_ganglia	LRRC37A2	4.1267	3.68e-05	0.0137111
YFS.BLOOD.RNAARR	RSRC1	4.12159	3.76e-05	0.0138222
op-fusion-fetal_brain-eur_sample-transcript_level	LRRC37A4P	-4.1184	3.82e-05	0.0138222
GTEx.Brain_Putamen_basal_ganglia	LRRC37A2	4.11792	3.82e-05	0.0138222
CMC.BRAIN.RNASEQ_SPLICING	CRHR1	4.10971	3.96e-05	0.0141923
GTEx.Brain_Cortex	MAPT	-4.101	4.11e-05	0.0145909
NTR.BLOOD.RNAARR	TNPO3	4.088	4.35e-05	0.0152986
op-fusion-fetal_brain-eur_sample-transcript_level	ARL17B	-4.0834	4.44e-05	0.0153945
op-fusion-fetal_brain-eur_sample-transcript_level	LRRC37A	4.0823	4.46e-05	0.0153945
GTEx.Brain_Frontal_Cortex_BA9	LRRC37A2	4.08005	4.5e-05	0.0153945
GTEx.Brain_Cortex	PLEKHM1	4.077	4.56e-05	0.0154592
NTR.BLOOD.RNAARR	KIAA1267	4.07424	4.62e-05	0.0155228
GTEx.Brain_Hypothalamus	LRRC37A2	4.0659	4.78e-05	0.0159182
op-fusion-fetal_brain-eur_sample-transcript_level	RP11-798G7.7	4.0439	5.26e-05	0.0173631
GTEx.Brain_Cerebellum	LRRC37A	4.0057	6.18e-05	0.0202226
METSIM.ADIPOSE.RNASEQ	RSRC1	3.9792	6.91e-05	0.0224164
op-fusion-fetal_brain-eur_sample-transcript_level	AP3B1	-3.9769	6.98e-05	0.0224499
CMC.BRAIN.RNASEQ_SPLICING	MTMR9	-3.96626	7.3e-05	0.0232802
op-fusion-fetal_brain-eur_sample-gene_level	RP11-798G7.7	3.9634	7.39e-05	0.0233692
op-fusion-fetal_brain-eur_sample-transcript_level	CRHR1-IT1	-3.9572	7.58e-05	0.0237702
GTEx.Brain_Nucleus_accumbens_basal_ganglia	WNT3	3.9476	7.89e-05	0.0244601
CMC.BRAIN.RNASEQ_SPLICING	TMCO3	-3.94648	7.93e-05	0.0244601
CMC.BRAIN.RNASEQ_SPLICING	MFHAS1	3.93652	8.27e-05	0.0253015
GTEx.Brain_Cortex	TMEM161B-AS1	-3.9294	8.51e-05	0.0258258
METSIM.ADIPOSE.RNASEQ	UGP2	-3.91474	9.05e-05	0.0272448
YFS.BLOOD.RNAARR	MDH1	-3.90715	9.34e-05	0.0278947
CMC.BRAIN.RNASEQ_SPLICING	MUTYH	3.90208	9.54e-05	0.0280336
op-fusion-fetal_brain-eur_sample-gene_level	CTD-2037K23.2	-3.9006	9.59e-05	0.0280336
op-fusion-fetal_brain-eur_sample-gene_level	RP11-995C19.2	3.9002	9.61e-05	0.0280336
NTR.BLOOD.RNAARR	ATG10	-3.89752	9.72e-05	0.0281364
op-fusion-fetal_brain-eur_sample-transcript_level	RP11-995C19.2	3.8876	0.000101	0.0290132
CMC.BRAIN.RNASEQ_SPLICING	SOX7	3.87591	0.000106	0.0302188
op-fusion-fetal_brain-eur_sample-transcript_level	CTSB	3.87508	0.000107	0.0302746
GTEx.Brain_Cerebellum	ATG10	-3.86531	0.000111	0.0311719
CMC.BRAIN.RNASEQ	MAPT	-3.8603	0.000113	0.0314985
NTR.BLOOD.RNAARR	TMEM110	-3.85059	0.000118	0.0324121
NTR.BLOOD.RNAARR	SERPINA1	3.8503	0.000118	0.0324121
GTEx.Brain_Nucleus_accumbens_basal_ganglia	ALS2CR12	3.84742	0.000119	0.0324499
METSIM.ADIPOSE.RNASEQ	ARL3	3.8326	0.000127	0.0343823
CMC.BRAIN.RNASEQ_SPLICING	PKP4	-3.83114	0.000128	0.0344055
METSIM.ADIPOSE.RNASEQ	MDH1	-3.82394	0.000131	0.0349621
GTEx.Brain_Cerebellar_Hemisphere	CASP8	3.8202	0.000133	0.0352459
op-fusion-fetal_brain-eur_sample-transcript_level	XKR6	-3.81445	0.000136	0.0355404
op-fusion-fetal_brain-eur_sample-transcript_level	KANSL1	3.8145	0.000136	0.0355404
NTR.BLOOD.RNAARR	WDR82	-3.80333	0.000143	0.037112
op-fusion-fetal_brain-eur_sample-transcript_level	CRHR1-IT1	-3.7928	0.000149	0.0384042
NTR.BLOOD.RNAARR	PLEKHM1	3.78942	0.000151	0.038655
op-fusion-fetal_brain-eur_sample-transcript_level	KANSL1	3.7819	0.000156	0.0396651
CMC.BRAIN.RNASEQ	CISD2	-3.76598	0.000166	0.0419245
CMC.BRAIN.RNASEQ	AADAT	-3.75979	0.00017	0.0426485
GTEx.Brain_Cerebellum	CASP8	3.75244	0.000175	0.0433252
CMC.BRAIN.RNASEQ	ATG10	-3.7527	0.000175	0.0433252
NTR.BLOOD.RNAARR	MFHAS1	-3.7412	0.000183	0.0450096
METSIM.ADIPOSE.RNASEQ	HMGN1	-3.7331	0.000189	0.0461835
METSIM.ADIPOSE.RNASEQ	WDPCP	-3.72379	0.000196	0.047585
METSIM.ADIPOSE.RNASEQ	ATG10	-3.71305	0.000205	0.049136
CMC.BRAIN.RNASEQ	HIST1H4C	3.7131	0.000205	0.049136
GTEx.Brain_Caudate_basal_ganglia	MUTYH	-3.7101	0.000207	0.0493014
op-fusion-fetal_brain-eur_sample-gene_level	ATG10	-3.7016	0.000214	0.050648
YFS.BLOOD.RNAARR	SNX16	3.68092	0.000232	0.0544598
GTEx.Brain_Frontal_Cortex_BA9	CASP8	3.681	0.000233	0.0544598
op-fusion-fetal_brain-eur_sample-transcript_level	ATG10	-3.6782	0.000235	0.0545882
YFS.BLOOD.RNAARR	PRPF38A	3.67456	0.000238	0.054633
CMC.BRAIN.RNASEQ	PLK1S1	3.6738	0.000239	0.054633
GTEx.Brain_Hippocampus	CRHR1-IT1	3.6724	0.00024	0.054633
op-fusion-fetal_brain-eur_sample-transcript_level	ATG10	-3.6716	0.000241	0.054633
CMC.BRAIN.RNASEQ_SPLICING	RALYL	3.66986	0.000243	0.0547565
GTEx.Brain_Cerebellar_Hemisphere	FAM86B3P	3.66658	0.000246	0.0551025
CMC.BRAIN.RNASEQ_SPLICING	LRRC37A2	3.65711	0.000255	0.0567805
CMC.BRAIN.RNASEQ	HIST1H4B	3.6522	0.00026	0.0575533
CMC.BRAIN.RNASEQ_SPLICING	EXOC4	-3.63181	0.000281	0.0618381
CMC.BRAIN.RNASEQ_SPLICING	NME6	3.62418	0.00029	0.0632885
GTEx.Brain_Cerebellar_Hemisphere	LRRC37A	3.6226	0.000292	0.0632885
METSIM.ADIPOSE.RNASEQ	CCNYL1	-3.61852	0.000296	0.0632885
GTEx.Brain_Cortex	RSRC1	3.6192	0.000296	0.0632885
GTEx.Brain_Cerebellum	MANBA	3.6188	0.000296	0.0632885
CMC.BRAIN.RNASEQ_SPLICING	TMCO3	-3.61477	0.000301	0.063994
CMC.BRAIN.RNASEQ	RSRC1	3.5986	0.00032	0.0676512
op-fusion-fetal_brain-eur_sample-transcript_level	RP11-105N13.4	3.5888	0.000332	0.069796
CMC.BRAIN.RNASEQ_SPLICING	TPTE2P1	-3.56664	0.000362	0.0756801
NTR.BLOOD.RNAARR	MSRA	3.5631	0.000367	0.0760801
CMC.BRAIN.RNASEQ_SPLICING	PKP4	3.56158	0.000369	0.0760801
CMC.BRAIN.RNASEQ	ZNF204P	3.5606	0.00037	0.0760801
CMC.BRAIN.RNASEQ	DAGLB	-3.55948	0.000372	0.0760801
GTEx.Brain_Putamen_basal_ganglia	DFNA5	3.5522	0.000382	0.0777029
CMC.BRAIN.RNASEQ_SPLICING	MOCS2	-3.54824	0.000388	0.0784818
CMC.BRAIN.RNASEQ	FAM167A	3.54709	0.00039	0.0784818
op-fusion-fetal_brain-eur_sample-transcript_level	LRRC37A2	-3.5418	0.000397	0.0794655
NTR.BLOOD.RNAARR	ALDH1A1	-3.5307	0.000415	0.0826289
CMC.BRAIN.RNASEQ_SPLICING	TM2D2	3.52174	0.000429	0.0849668
CMC.BRAIN.RNASEQ_SPLICING	MPPE1	-3.51718	0.000436	0.0859011
GTEx.Brain_Cerebellar_Hemisphere	FMNL1	-3.5083	0.000451	0.0883937
CMC.BRAIN.RNASEQ_SPLICING	PBRM1	3.50255	0.000461	0.0898854
op-fusion-fetal_brain-eur_sample-transcript_level	ARL17A	-3.5007	0.000464	0.090004
CMC.BRAIN.RNASEQ	DCUN1D2	-3.4949	0.000474	0.0910056
CMC.BRAIN.RNASEQ_SPLICING	CRHR1	-3.49504	0.000474	0.0910056
GTEx.Brain_Cerebellum	BPTF	-3.4839	0.000494	0.094364
GTEx.Brain_Cerebellum	SAAL1	-3.47555	0.00051	0.0969283
METSIM.ADIPOSE.RNASEQ	MRPS33	3.4728	0.000515	0.0973868
GTEx.Brain_Cerebellum	ALS2CR12	3.4674	0.000526	0.0989695
CMC.BRAIN.RNASEQ_SPLICING	GTDC1	-3.46189	0.000536	0.100349
YFS.BLOOD.RNAARR	STRADB	-3.45599	0.000548	0.102088
GTEx.Brain_Cortex	RP11-73M18.8	3.4525	0.000555	0.102563
CMC.BRAIN.RNASEQ_SPLICING	TRPC4	-3.45203	0.000556	0.102563
op-fusion-fetal_brain-eur_sample-gene_level	CHL1-AS2	3.4421	0.000577	0.105917
METSIM.ADIPOSE.RNASEQ	SLC9B1	-3.43418	0.000594	0.1081
YFS.BLOOD.RNAARR	DAG1	3.43286	0.000597	0.1081
op-fusion-fetal_brain-eur_sample-transcript_level	EYA1	-3.43021	0.000603	0.1081
GTEx.Brain_Cerebellum	FAM86B3P	3.4292	0.000605	0.1081
CMC.BRAIN.RNASEQ_SPLICING	MPPE1	3.42834	0.000607	0.1081
NTR.BLOOD.RNAARR	VSIG10	-3.42796	0.000608	0.1081
METSIM.ADIPOSE.RNASEQ	PRDM15	-3.4274	0.000609	0.1081
METSIM.ADIPOSE.RNASEQ	MFSD1	3.4255	0.000614	0.108425
GTEx.Brain_Putamen_basal_ganglia	Z95704.2	3.4231	0.000619	0.108425
GTEx.Brain_Cerebellar_Hemisphere	CCDC71	3.4209	0.000624	0.108425
op-fusion-fetal_brain-eur_sample-transcript_level	ATG10	-3.42	0.000626	0.108425
YFS.BLOOD.RNAARR	CKB	3.41986	0.000627	0.108425
METSIM.ADIPOSE.RNASEQ	WDR73	3.4184	0.00063	0.108425
NTR.BLOOD.RNAARR	SNX16	3.418	0.000631	0.108425
CMC.BRAIN.RNASEQ_SPLICING	MOCS2	3.41564	0.000636	0.108636
YFS.BLOOD.RNAARR	FAM49A	3.41511	0.000638	0.108636
METSIM.ADIPOSE.RNASEQ	LIN52	3.4083	0.000654	0.110859
CMC.BRAIN.RNASEQ_SPLICING	PSEN1	3.40285	0.000667	0.112556
YFS.BLOOD.RNAARR	ATG10	-3.39827	0.000678	0.113896
GTEx.Brain_Cerebellar_Hemisphere	SNX16	3.3971	0.000681	0.113896
CMC.BRAIN.RNASEQ	LOC401397	3.39156	0.000695	0.115039
CMC.BRAIN.RNASEQ_SPLICING	ABCC4	3.39162	0.000695	0.115039
METSIM.ADIPOSE.RNASEQ	CCDC66	3.3908	0.000697	0.115039
CMC.BRAIN.RNASEQ_SPLICING	SOX7	-3.3876	0.000705	0.115851
METSIM.ADIPOSE.RNASEQ	GPR160	-3.3838	0.000715	0.116624
GTEx.Brain_Cerebellar_Hemisphere	AF131215.2	-3.38227	0.000719	0.116624
GTEx.Brain_Hippocampus	IQCH-AS1	-3.3823	0.000719	0.116624
GTEx.Brain_Cerebellar_Hemisphere	UQCC2	-3.38035	0.000724	0.116896
GTEx.Brain_Cortex	PPP1R12B	-3.37867	0.000728	0.116896
CMC.BRAIN.RNASEQ_SPLICING	HLA-H	3.378	0.00073	0.116896
CMC.BRAIN.RNASEQ	DHX38	3.3753	0.000737	0.117162
YFS.BLOOD.RNAARR	ZFYVE21	3.3747	0.000739	0.117162
METSIM.ADIPOSE.RNASEQ	SLC5A11	3.37398	0.000741	0.117162
GTEx.Brain_Cortex	C17orf58	3.372	0.000746	0.117459
YFS.BLOOD.RNAARR	MANBA	-3.37053	0.00075	0.117597
CMC.BRAIN.RNASEQ	TM2D2	3.36567	0.000764	0.118957
YFS.BLOOD.RNAARR	UBR3	3.36507	0.000765	0.118957
NTR.BLOOD.RNAARR	SAAL1	-3.36087	0.000777	0.120326
YFS.BLOOD.RNAARR	SCAMP1	-3.35916	0.000782	0.120604
CMC.BRAIN.RNASEQ_SPLICING	GCAT	-3.3561	0.00079	0.121341
YFS.BLOOD.RNAARR	TNPO3	3.3491	0.000811	0.12406
METSIM.ADIPOSE.RNASEQ	NMB	3.345	0.000823	0.125386
op-fusion-fetal_brain-eur_sample-transcript_level	SHMT1	3.3386	0.000842	0.127763
YFS.BLOOD.RNAARR	WIPI1	-3.3298	0.000869	0.130813
CMC.BRAIN.RNASEQ_SPLICING	IFI27L1	-3.32828	0.000874	0.130813
CMC.BRAIN.RNASEQ_SPLICING	TYW5	-3.32758	0.000876	0.130813
op-fusion-fetal_brain-eur_sample-transcript_level	CSNK1E	-3.32774	0.000876	0.130813
NTR.BLOOD.RNAARR	MAGEF1	-3.32382	0.000888	0.131562
YFS.BLOOD.RNAARR	ZNF84	3.3227	0.000892	0.131562
CMC.BRAIN.RNASEQ_SPLICING	PSMG1	3.3225	0.000892	0.131562
METSIM.ADIPOSE.RNASEQ	LINC00998	-3.3217	0.000895	0.131562
YFS.BLOOD.RNAARR	LSM1	3.32005	0.0009	0.131782
YFS.BLOOD.RNAARR	NMB	3.31538	0.000915	0.133459
CMC.BRAIN.RNASEQ	HIST1H2BC	3.3104	0.000931	0.134748
CMC.BRAIN.RNASEQ_SPLICING	TPTE2P1	-3.31054	0.000931	0.134748
CMC.BRAIN.RNASEQ	SYT10	3.30541	0.000948	0.136592
METSIM.ADIPOSE.RNASEQ	GNL3	3.3045	0.000951	0.136592
op-fusion-fetal_brain-eur_sample-transcript_level	MFSD1	3.302	0.00096	0.13736
GTEx.Brain_Cerebellum	MPPE1	-3.2974	0.000976	0.138738
CMC.BRAIN.RNASEQ	LOC441455	-3.29694	0.000977	0.138738
op-fusion-fetal_brain-eur_sample-transcript_level	GNL3	3.2906	0.001	0.14094
GTEx.Brain_Putamen_basal_ganglia	ITIH4-AS1	-3.2897	0.001	0.14094
op-fusion-fetal_brain-eur_sample-transcript_level	TTC28-AS1	3.28787	0.001009	0.141678
CMC.BRAIN.RNASEQ_SPLICING	NOTCH2NL	3.28506	0.00102	0.1419
NTR.BLOOD.RNAARR	KIF5A	3.28468	0.001021	0.1419
CMC.BRAIN.RNASEQ	NEK4	3.2822	0.00103	0.1419
CMC.BRAIN.RNASEQ	TRIOBP	-3.2827	0.00103	0.1419
CMC.BRAIN.RNASEQ	DOC2A	3.2816	0.001032	0.1419
CMC.BRAIN.RNASEQ_SPLICING	OS9	3.2798	0.00104	0.1419
GTEx.Brain_Cortex	FAM86B3P	3.27602	0.00105	0.1419
op-fusion-fetal_brain-eur_sample-transcript_level	LETMD1	3.27679	0.00105	0.1419
METSIM.ADIPOSE.RNASEQ	RHCE	-3.27533	0.00106	0.1419
CMC.BRAIN.RNASEQ_SPLICING	CCDC82	-3.27377	0.00106	0.1419
NTR.BLOOD.RNAARR	MPPE1	-3.27496	0.00106	0.1419
op-fusion-fetal_brain-eur_sample-transcript_level	GNL3	-3.2713	0.00107	0.1419
NTR.BLOOD.RNAARR	DHX38	3.271	0.00107	0.1419
GTEx.Brain_Cerebellum	GNL3	3.26921	0.00108	0.1419
METSIM.ADIPOSE.RNASEQ	SNX16	3.26793	0.00108	0.1419
op-fusion-fetal_brain-eur_sample-transcript_level	PCNXL3	3.2678	0.00108	0.1419
CMC.BRAIN.RNASEQ	C17orf104	3.2686	0.00108	0.1419
CMC.BRAIN.RNASEQ_SPLICING	PDE1A	-3.26793	0.001083	0.1419
YFS.BLOOD.RNAARR	ADAM9	3.26734	0.001086	0.1419
NTR.BLOOD.RNAARR	STYX	-3.2671	0.001086	0.1419
GTEx.Brain_Cerebellar_Hemisphere	RP11-535M15.1	-3.2631	0.0011	0.142738
op-fusion-fetal_brain-eur_sample-transcript_level	RP11-473I1.6	3.26253	0.0011	0.142738
CMC.BRAIN.RNASEQ_SPLICING	TMCO3	3.25946	0.00112	0.144834
YFS.BLOOD.RNAARR	GNL3	3.25708	0.00113	0.145507
GTEx.Brain_Frontal_Cortex_BA9	GNL3	3.25258	0.00114	0.145507
CMC.BRAIN.RNASEQ	FAM86B1	-3.25432	0.00114	0.145507
CMC.BRAIN.RNASEQ_SPLICING	GNL3	3.25319	0.001141	0.145507
GTEx.Brain_Putamen_basal_ganglia	MPI	-3.2511	0.00115	0.145507
CMC.BRAIN.RNASEQ_SPLICING	MPPE1	-3.24965	0.001155	0.145507
CMC.BRAIN.RNASEQ_SPLICING	MPPE1	3.24927	0.001157	0.145507
CMC.BRAIN.RNASEQ_SPLICING	MPPE1	-3.24927	0.001157	0.145507
YFS.BLOOD.RNAARR	CSK	3.24856	0.00116	0.145507
YFS.BLOOD.RNAARR	SCARB2	-3.24431	0.00118	0.147035
CMC.BRAIN.RNASEQ_SPLICING	HLA-A	-3.2438	0.00118	0.147035
CMC.BRAIN.RNASEQ_SPLICING	MIPOL1	-3.24252	0.001185	0.147171
METSIM.ADIPOSE.RNASEQ	SDK1	-3.2394	0.001198	0.148056
CMC.BRAIN.RNASEQ	ERI1	3.23816	0.0012	0.148056
NTR.BLOOD.RNAARR	PRPF38A	3.2372	0.00121	0.148318
GTEx.Brain_Cerebellum	SNHG16	-3.2366	0.00121	0.148318
YFS.BLOOD.RNAARR	INTS4	-3.23466	0.00122	0.149058
METSIM.ADIPOSE.RNASEQ	LYG1	-3.23109	0.00123	0.14931
op-fusion-fetal_brain-eur_sample-transcript_level	GFM1	3.2326	0.00123	0.14931
CMC.BRAIN.RNASEQ_SPLICING	GCAT	3.2305	0.00124	0.15004
GTEx.Brain_Cerebellar_Hemisphere	TMEM161B-AS1	-3.22686	0.00125	0.150284
CMC.BRAIN.RNASEQ_SPLICING	UTP23	-3.22717	0.00125	0.150284
CMC.BRAIN.RNASEQ_SPLICING	TM2D2	-3.2241	0.00126	0.151003
YFS.BLOOD.RNAARR	PDCD6	3.22259	0.00127	0.151358
CMC.BRAIN.RNASEQ	AHRR	3.2224	0.001271	0.151358
CMC.BRAIN.RNASEQ	KIAA1024	-3.2209	0.00128	0.151471
CMC.BRAIN.RNASEQ_SPLICING	MTMR3	-3.2213	0.00128	0.151471
CMC.BRAIN.RNASEQ	SYNDIG1L	-3.21909	0.00129	0.151926
NTR.BLOOD.RNAARR	AMT	3.21635	0.001298	0.151926
GTEx.Brain_Hippocampus	SNX16	3.21591	0.0013	0.151926
CMC.BRAIN.RNASEQ	IQCH	3.2154	0.0013	0.151926
CMC.BRAIN.RNASEQ_SPLICING	MPPE1	-3.21221	0.001317	0.15202
GTEx.Brain_Cerebellar_Hemisphere	GNL3	3.2118	0.001319	0.15202
CMC.BRAIN.RNASEQ	SNX16	3.21239	0.00132	0.15202
GTEx.Brain_Putamen_basal_ganglia	SNX16	3.2114	0.00132	0.15202
YFS.BLOOD.RNAARR	STOML1	3.21143	0.001321	0.15202
GTEx.Brain_Cerebellum	CTA-85E5.10	3.2082	0.00134	0.153736
op-fusion-fetal_brain-eur_sample-transcript_level	TPGS2	-3.2058	0.00135	0.154355
GTEx.Brain_Cerebellum	TTC30A	3.2034	0.001358	0.154355
op-fusion-fetal_brain-eur_sample-transcript_level	MITF	-3.2	0.00137	0.154355
CMC.BRAIN.RNASEQ	RUVBL1	-3.2019	0.00137	0.154355
YFS.BLOOD.RNAARR	TCP1	-3.20131	0.00137	0.154355
op-fusion-fetal_brain-eur_sample-transcript_level	RP11-798G7.6	-3.2011	0.00137	0.154355
GTEx.Brain_Frontal_Cortex_BA9	KNSTRN	-3.19407	0.0014	0.157204
GTEx.Brain_Putamen_basal_ganglia	LRRC37A	3.1927	0.00141	0.157204
CMC.BRAIN.RNASEQ	PRKRIP1	3.19209	0.001412	0.157204
YFS.BLOOD.RNAARR	IRF5	3.19211	0.001412	0.157204
YFS.BLOOD.RNAARR	VLDLR	3.18761	0.00143	0.158738
GTEx.Brain_Cerebellar_Hemisphere	BBS7	-3.1843	0.00145	0.160485
METSIM.ADIPOSE.RNASEQ	WNT3	3.18186	0.00146	0.161118
NTR.BLOOD.RNAARR	TRMT12	-3.1803	0.001471	0.161759
YFS.BLOOD.RNAARR	MPPE1	-3.1793	0.00148	0.161759
CMC.BRAIN.RNASEQ_SPLICING	GNL3	3.17829	0.001481	0.161759
CMC.BRAIN.RNASEQ	SNAPC4	3.17798	0.001483	0.161759
CMC.BRAIN.RNASEQ_SPLICING	GTF2A1	3.17456	0.001501	0.163249
GTEx.Brain_Cortex	DFNA5	3.1733	0.00151	0.163754
GTEx.Brain_Hypothalamus	RP11-89K11.1	-3.1676	0.00154	0.166528
CMC.BRAIN.RNASEQ_SPLICING	ZNF184	3.165	0.00155	0.166774
YFS.BLOOD.RNAARR	IVD	3.16469	0.001552	0.166774
GTEx.Brain_Hypothalamus	RP11-122G18.5	-3.163	0.00156	0.166774
METSIM.ADIPOSE.RNASEQ	KIAA1549L	-3.16326	0.00156	0.166774
YFS.BLOOD.RNAARR	HTRA1	-3.16056	0.00157	0.167367
NTR.BLOOD.RNAARR	PDIA6	-3.16009	0.00158	0.167958
METSIM.ADIPOSE.RNASEQ	DNAJC5	-3.1579	0.00159	0.168544
GTEx.Brain_Cerebellar_Hemisphere	ATG10	-3.15353	0.00161	0.169708
CMC.BRAIN.RNASEQ_SPLICING	TM2D2	-3.15482	0.00161	0.169708
METSIM.ADIPOSE.RNASEQ	RALGDS	3.15057	0.00163	0.171257
GTEx.Brain_Cortex	KNSTRN	-3.148	0.00164	0.171257
CMC.BRAIN.RNASEQ_SPLICING	MAP2K5	-3.14925	0.00164	0.171257
METSIM.ADIPOSE.RNASEQ	RP11-535M15.1	-3.14762	0.00165	0.171257
CMC.BRAIN.RNASEQ_SPLICING	ZNF84	-3.1465	0.00165	0.171257
CMC.BRAIN.RNASEQ_SPLICING	ALDH6A1	3.1466	0.001652	0.171257
GTEx.Brain_Cerebellum	CISD2	3.1457	0.001657	0.171304
METSIM.ADIPOSE.RNASEQ	ITPR3	3.1392	0.00169	0.174237
GTEx.Brain_Cerebellum	RP11-415J8.3	-3.13573	0.00171	0.175338
GTEx.Brain_Cortex	AC139100.3	3.13711	0.00171	0.175338
GTEx.Brain_Cortex	BLOC1S2	-3.1318	0.00174	0.177447
CMC.BRAIN.RNASEQ	ROCK1	3.13103	0.00174	0.177447
METSIM.ADIPOSE.RNASEQ	CC2D1B	3.12836	0.00176	0.178622
CMC.BRAIN.RNASEQ	HIST1H4H	-3.1265	0.001769	0.178622
GTEx.Brain_Cerebellar_Hemisphere	SH3D19	-3.1262	0.00177	0.178622
CMC.BRAIN.RNASEQ_SPLICING	GTF2A1	-3.1256	0.001774	0.178622
GTEx.Brain_Frontal_Cortex_BA9	WDR6	3.12529	0.00178	0.178622
NTR.BLOOD.RNAARR	WIPI1	-3.12431	0.00178	0.178622
op-fusion-fetal_brain-eur_sample-transcript_level	NACA	3.1231	0.00179	0.178672
METSIM.ADIPOSE.RNASEQ	LINC00662	3.1233	0.00179	0.178672
GTEx.Brain_Cortex	ATG10	-3.1216	0.0018	0.179195
YFS.BLOOD.RNAARR	IGFBP3	-3.11975	0.00181	0.179715
METSIM.ADIPOSE.RNASEQ	XXYLT1	-3.1174	0.00182	0.17989
GTEx.Brain_Cerebellum	FBLN7	3.11709	0.001826	0.17989
NTR.BLOOD.RNAARR	PYCR2	3.1153	0.00184	0.17989
METSIM.ADIPOSE.RNASEQ	VPS8	-3.115	0.00184	0.17989
op-fusion-fetal_brain-eur_sample-transcript_level	CATSPER2P1	-3.11511	0.00184	0.17989
METSIM.ADIPOSE.RNASEQ	ALS2CR12	3.11341	0.00185	0.17989
YFS.BLOOD.RNAARR	ARHGEF3	3.11367	0.00185	0.17989
op-fusion-fetal_brain-eur_sample-gene_level	RP11-105N13.4	3.114	0.00185	0.17989
GTEx.Brain_Frontal_Cortex_BA9	ATP6AP1L	-3.1112	0.00186	0.180396
YFS.BLOOD.RNAARR	PMPCA	-3.10954	0.00187	0.1809
op-fusion-fetal_brain-eur_sample-transcript_level	MOCS2	-3.1093	0.00188	0.181261
CMC.BRAIN.RNASEQ	DNAH1	3.1074	0.00189	0.181261
GTEx.Brain_Cortex	FAM71F2	3.1064	0.00189	0.181261
GTEx.Brain_Cerebellum	ACA59	3.10653	0.001893	0.181261
op-fusion-fetal_brain-eur_sample-gene_level	RP11-481A20.10	-3.1043	0.00191	0.182424
CMC.BRAIN.RNASEQ_SPLICING	MIPOL1	-3.10119	0.001927	0.18251
CMC.BRAIN.RNASEQ_SPLICING	C1orf63	3.10156	0.00193	0.18251
GTEx.Brain_Frontal_Cortex_BA9	AHRR	3.1002	0.00193	0.18251
METSIM.ADIPOSE.RNASEQ	IVD	3.1007	0.001931	0.18251
GTEx.Brain_Cerebellum	CCDC66	3.09863	0.00194	0.18251
CMC.BRAIN.RNASEQ_SPLICING	TMCO3	-3.09878	0.00194	0.18251
op-fusion-fetal_brain-eur_sample-transcript_level	PXDN	-3.0961	0.00196	0.183498
YFS.BLOOD.RNAARR	TRMT12	-3.09574	0.001963	0.183498
CMC.BRAIN.RNASEQ	C3orf62	-3.0943	0.00197	0.183498
CMC.BRAIN.RNASEQ_SPLICING	CTSB	-3.09512	0.00197	0.183498
CMC.BRAIN.RNASEQ	RHCE	-3.09133	0.00199	0.184448
CMC.BRAIN.RNASEQ_SPLICING	GPR123	-3.09215	0.00199	0.184448
METSIM.ADIPOSE.RNASEQ	PCLO	3.088	0.002015	0.186126
CMC.BRAIN.RNASEQ_SPLICING	ZFYVE21	-3.08752	0.002018	0.186126
CMC.BRAIN.RNASEQ_SPLICING	LRMP	3.0838	0.00204	0.187237
GTEx.Brain_Cerebellum	CENPJ	3.0841	0.00204	0.187237
METSIM.ADIPOSE.RNASEQ	TRMT12	-3.0822	0.00205	0.187697
CMC.BRAIN.RNASEQ	AXIN2	3.0816	0.00206	0.188155
METSIM.ADIPOSE.RNASEQ	TMEM231	3.07883	0.002078	0.189055
CMC.BRAIN.RNASEQ_SPLICING	PTPRF	-3.07826	0.00208	0.189055
GTEx.Brain_Caudate_basal_ganglia	KNSTRN	-3.07727	0.00209	0.189055
op-fusion-fetal_brain-eur_sample-gene_level	RP11-284M14.1	3.075	0.0021	0.189055
op-fusion-fetal_brain-eur_sample-transcript_level	ATG10	-3.0757	0.0021	0.189055
METSIM.ADIPOSE.RNASEQ	CSTF3	3.07568	0.0021	0.189055
CMC.BRAIN.RNASEQ_SPLICING	TFB1M	-3.07454	0.00211	0.189502
METSIM.ADIPOSE.RNASEQ	FBN2	-3.07345	0.002116	0.189589
CMC.BRAIN.RNASEQ_SPLICING	ARIH2	-3.07171	0.002128	0.190211
METSIM.ADIPOSE.RNASEQ	KNSTRN	-3.0703	0.002138	0.190652
GTEx.Brain_Frontal_Cortex_BA9	ATG10	-3.0677	0.00216	0.191705
op-fusion-fetal_brain-eur_sample-transcript_level	TMOD3	-3.06679	0.00216	0.191705
YFS.BLOOD.RNAARR	VPS29	-3.06377	0.002186	0.193556
GTEx.Brain_Cerebellum	RP5-935K16.1	-3.06193	0.002199	0.193972
GTEx.Brain_Cortex	GSTZ1	-3.0616	0.002201	0.193972
CMC.BRAIN.RNASEQ	NPC1	3.06053	0.00221	0.19431
CMC.BRAIN.RNASEQ_SPLICING	SH3BGRL2	-3.05774	0.00223	0.195576
GTEx.Brain_Nucleus_accumbens_basal_ganglia	PCAT6	-3.0561	0.00224	0.195576
CMC.BRAIN.RNASEQ	POLR2F	-3.057	0.00224	0.195576
op-fusion-fetal_brain-eur_sample-transcript_level	ATP6AP1L	-3.0549	0.00225	0.195995
CMC.BRAIN.RNASEQ	ZNF763	-3.0535	0.00226	0.196411
CMC.BRAIN.RNASEQ_SPLICING	RYK	-3.0523	0.002271	0.196912
op-fusion-fetal_brain-eur_sample-transcript_level	ADCK1	-3.0498	0.00229	0.198103
CMC.BRAIN.RNASEQ	HIST1H1C	3.0475	0.002307	0.198919
GTEx.Brain_Cerebellum	GSTZ1	-3.0476	0.00231	0.198919
CMC.BRAIN.RNASEQ_SPLICING	CTSB	3.0451	0.00233	0.200183
GTEx.Brain_Cerebellum	RP11-164P12.4	3.0406	0.002361	0.201777
METSIM.ADIPOSE.RNASEQ	UBE2D3	3.0405	0.002362	0.201777
METSIM.ADIPOSE.RNASEQ	CTD-2037K23.2	-3.03946	0.00237	0.201777
NTR.BLOOD.RNAARR	FBXL15	-3.03951	0.00237	0.201777
CMC.BRAIN.RNASEQ_SPLICING	GANC	-3.03768	0.00238	0.202171
GTEx.Brain_Cerebellum	SIRT4	3.0371	0.00239	0.202563
YFS.BLOOD.RNAARR	APBB1IP	3.03427	0.00241	0.203799
CMC.BRAIN.RNASEQ	GSTZ1	-3.03248	0.00243	0.20503
CMC.BRAIN.RNASEQ	FAM90A25P	-3.03088	0.00244	0.205039
METSIM.ADIPOSE.RNASEQ	RP11-571L19.8	3.03051	0.002441	0.205039
YFS.BLOOD.RNAARR	GPR160	-3.02946	0.00245	0.205336
CMC.BRAIN.RNASEQ	VSIG10	-3.02429	0.002492	0.208048
CMC.BRAIN.RNASEQ	GAB1	-3.02411	0.002494	0.208048
YFS.BLOOD.RNAARR	RASA4	3.02234	0.002508	0.208048
CMC.BRAIN.RNASEQ_SPLICING	ACP6	-3.02253	0.00251	0.208048
CMC.BRAIN.RNASEQ_SPLICING	POLN	3.0219	0.00251	0.208048
METSIM.ADIPOSE.RNASEQ	DHX38	3.02049	0.002524	0.208749
YFS.BLOOD.RNAARR	OLIG1	-3.02	0.00253	0.208786
CMC.BRAIN.RNASEQ	MFAP3L	-3.01574	0.002564	0.211129
YFS.BLOOD.RNAARR	MRPS33	3.0138	0.00258	0.211982
CMC.BRAIN.RNASEQ_SPLICING	UBE2D3	-3.01298	0.00259	0.212236
GTEx.Brain_Nucleus_accumbens_basal_ganglia	ATG10	-3.0119	0.0026	0.212236
GTEx.Brain_Nucleus_accumbens_basal_ganglia	RP11-89K11.1	-3.0117	0.0026	0.212236
CMC.BRAIN.RNASEQ_SPLICING	MIPOL1	3.00968	0.002615	0.212381
METSIM.ADIPOSE.RNASEQ	RP11-89K11.1	-3.0093	0.002618	0.212381
CMC.BRAIN.RNASEQ	B3GALT1	-3.00902	0.00262	0.212381
CMC.BRAIN.RNASEQ_SPLICING	STX12	3.00779	0.00263	0.212381
CMC.BRAIN.RNASEQ	DDHD2	-3.0075	0.00263	0.212381
CMC.BRAIN.RNASEQ	NEIL2	3.00608	0.00265	0.213082
CMC.BRAIN.RNASEQ_SPLICING	NEIL2	-3.00563	0.00265	0.213082
GTEx.Brain_Hippocampus	AC103965.1	3.0013	0.002688	0.21532
CMC.BRAIN.RNASEQ	TMEM50A	-3.00065	0.00269	0.21532
CMC.BRAIN.RNASEQ_SPLICING	NEK4	-3.00051	0.002695	0.21532
CMC.BRAIN.RNASEQ_SPLICING	GNL3	-2.99819	0.002716	0.215487
METSIM.ADIPOSE.RNASEQ	TNFRSF14	-2.99748	0.00272	0.215487
METSIM.ADIPOSE.RNASEQ	PLCL2	2.9979	0.00272	0.215487
NTR.BLOOD.RNAARR	BLOC1S2	2.99812	0.00272	0.215487
GTEx.Brain_Hypothalamus	RP11-156P1.3	2.9959	0.00274	0.216496
CMC.BRAIN.RNASEQ	ZCCHC11	2.99452	0.00275	0.216496
CMC.BRAIN.RNASEQ_SPLICING	CATSPER2	-2.99456	0.00275	0.216496
METSIM.ADIPOSE.RNASEQ	IQCH	2.9925	0.002767	0.217042
GTEx.Brain_Cerebellar_Hemisphere	RP11-164P12.4	2.9918	0.00277	0.217042
CMC.BRAIN.RNASEQ_SPLICING	HNRNPK	-2.9913	0.00278	0.217042
op-fusion-fetal_brain-eur_sample-gene_level	Y_RNA_chr17	-2.9911	0.00278	0.217042
GTEx.Brain_Cerebellum	CHD1L	2.98955	0.00279	0.217372
CMC.BRAIN.RNASEQ_SPLICING	MAP4	-2.98934	0.002796	0.217389
CMC.BRAIN.RNASEQ	GLT8D1	-2.9874	0.00281	0.217783
GTEx.Brain_Frontal_Cortex_BA9	ALS2CR12	2.987	0.002819	0.217783
METSIM.ADIPOSE.RNASEQ	ACTR10	2.987	0.00282	0.217783
GTEx.Brain_Nucleus_accumbens_basal_ganglia	C1orf50	-2.9856	0.00283	0.217783
GTEx.Brain_Cortex	NIPSNAP3A	2.9858	0.00283	0.217783
GTEx.Brain_Cerebellum	RP11-164P12.3	2.9825	0.002859	0.219123
CMC.BRAIN.RNASEQ_SPLICING	ADAL	2.98121	0.00287	0.219123
GTEx.Brain_Putamen_basal_ganglia	RP11-326C3.7	-2.98068	0.00288	0.219123
NTR.BLOOD.RNAARR	HELB	-2.97966	0.002886	0.219123
GTEx.Brain_Nucleus_accumbens_basal_ganglia	ZCCHC11	2.9787	0.00289	0.219123
NTR.BLOOD.RNAARR	PQLC3	2.97962	0.00289	0.219123
GTEx.Brain_Cerebellum	CRTAP	-2.97933	0.00289	0.219123
GTEx.Brain_Hippocampus	KNSTRN	-2.9788	0.002894	0.219123
GTEx.Brain_Cerebellum	KNSTRN	-2.976	0.00292	0.220648
METSIM.ADIPOSE.RNASEQ	RPL29	-2.9745	0.00293	0.22096
GTEx.Brain_Hypothalamus	KNSTRN	-2.9736	0.00294	0.22127
GTEx.Brain_Frontal_Cortex_BA9	SAAL1	-2.9714	0.00296	0.221888
op-fusion-fetal_brain-eur_sample-gene_level	BRWD1-AS1	2.972	0.00296	0.221888
op-fusion-fetal_brain-eur_sample-transcript_level	TPGS2	-2.9708	0.00297	0.222195
op-fusion-fetal_brain-eur_sample-transcript_level	PLGLB1	-2.9696	0.00298	0.222501
CMC.BRAIN.RNASEQ_SPLICING	ZNF84	2.9687	0.00299	0.222805
GTEx.Brain_Cortex	CCDC176	2.9671	0.003007	0.223411
METSIM.ADIPOSE.RNASEQ	IMPA2	2.96661	0.00301	0.223411
GTEx.Brain_Cortex	LIN52	2.9637	0.00304	0.225048
op-fusion-fetal_brain-eur_sample-gene_level	KNSTRN	-2.9625	0.00305	0.225048
CMC.BRAIN.RNASEQ_SPLICING	ZNF584	-2.96282	0.00305	0.225048
NTR.BLOOD.RNAARR	HIST1H2BF	-2.9613	0.00306	0.225344
GTEx.Brain_Putamen_basal_ganglia	RBP1	2.9568	0.00311	0.227519
op-fusion-fetal_brain-eur_sample-gene_level	ATP6V1E2	-2.95557	0.00312	0.227519
GTEx.Brain_Cerebellum	ZFP1	-2.9557	0.00312	0.227519
CMC.BRAIN.RNASEQ	PPIL4	2.95507	0.00313	0.227519
GTEx.Brain_Nucleus_accumbens_basal_ganglia	CNTN3	-2.9537	0.00314	0.227519
YFS.BLOOD.RNAARR	FAM53A	2.95405	0.00314	0.227519
GTEx.Brain_Caudate_basal_ganglia	EMC2	2.9533	0.00314	0.227519
op-fusion-fetal_brain-eur_sample-gene_level	ADAL	2.954	0.00314	0.227519
METSIM.ADIPOSE.RNASEQ	TPM1	2.9529	0.003148	0.227519
CMC.BRAIN.RNASEQ_SPLICING	PARM1	2.95254	0.00315	0.227519
op-fusion-fetal_brain-eur_sample-transcript_level	CHL1-AS2	2.9512	0.00317	0.228489
GTEx.Brain_Hippocampus	LRRC37A	2.9502	0.00318	0.228489
METSIM.ADIPOSE.RNASEQ	SV2A	-2.94843	0.00319	0.228489
METSIM.ADIPOSE.RNASEQ	TCAIM	2.9474	0.0032	0.228489
GTEx.Brain_Frontal_Cortex_BA9	BLOC1S2	-2.9481	0.0032	0.228489
GTEx.Brain_Hypothalamus	LRRC37A	2.9482	0.0032	0.228489
op-fusion-fetal_brain-eur_sample-gene_level	AC005740.6	2.9472	0.00321	0.228489
YFS.BLOOD.RNAARR	PPIA	2.9467	0.003212	0.228489
op-fusion-fetal_brain-eur_sample-transcript_level	FTSJ2	-2.94323	0.00325	0.230756
CMC.BRAIN.RNASEQ_SPLICING	LETM1	-2.9403	0.00328	0.232448
CMC.BRAIN.RNASEQ	MST1R	-2.9382	0.0033	0.232921
GTEx.Brain_Cerebellar_Hemisphere	KNSTRN	-2.93855	0.0033	0.232921
op-fusion-fetal_brain-eur_sample-transcript_level	UBA7	-2.9365	0.00332	0.232921
op-fusion-fetal_brain-eur_sample-transcript_level	CCDC66	2.9352	0.00333	0.232921
CMC.BRAIN.RNASEQ_SPLICING	LRP11	2.93536	0.00333	0.232921
NTR.BLOOD.RNAARR	NUPL2	2.9358	0.00333	0.232921
CMC.BRAIN.RNASEQ_SPLICING	TM2D2	-2.93525	0.00333	0.232921
GTEx.Brain_Cortex	AC005484.5	2.9342	0.003344	0.233452
YFS.BLOOD.RNAARR	SF3B2	2.93362	0.00335	0.233452
CMC.BRAIN.RNASEQ_SPLICING	ADAL	2.92969	0.00339	0.235802
CMC.BRAIN.RNASEQ	ZFP1	-2.9286	0.003405	0.235968
CMC.BRAIN.RNASEQ_SPLICING	ZNF717	2.92752	0.003417	0.235968
NTR.BLOOD.RNAARR	FBN2	-2.92678	0.00342	0.235968
CMC.BRAIN.RNASEQ_SPLICING	CRLF1	2.92743	0.00342	0.235968
GTEx.Brain_Cerebellum	ENTPD5	2.9259	0.00343	0.235968
CMC.BRAIN.RNASEQ_SPLICING	MAP2K5	-2.92614	0.00343	0.235968
CMC.BRAIN.RNASEQ_SPLICING	POLR2J3	2.92532	0.003441	0.236049
CMC.BRAIN.RNASEQ	SF3B2	2.92408	0.00345	0.236049
METSIM.ADIPOSE.RNASEQ	MAPT	2.92422	0.00345	0.236049
CMC.BRAIN.RNASEQ_SPLICING	MIPOL1	2.92364	0.00346	0.236304
GTEx.Brain_Caudate_basal_ganglia	ATG10	-2.922	0.00348	0.237239
GTEx.Brain_Cerebellar_Hemisphere	ZCCHC11	2.9194	0.00351	0.237355
NTR.BLOOD.RNAARR	SNX5	2.9186	0.00352	0.237355
CMC.BRAIN.RNASEQ	DUSP16	-2.91691	0.003535	0.237355
CMC.BRAIN.RNASEQ_SPLICING	ICA1L	2.91666	0.003538	0.237355
CMC.BRAIN.RNASEQ_SPLICING	SH3YL1	2.91646	0.00354	0.237355
CMC.BRAIN.RNASEQ_SPLICING	TMCO3	2.9165	0.00354	0.237355
CMC.BRAIN.RNASEQ_SPLICING	C17orf80	2.91645	0.00354	0.237355
YFS.BLOOD.RNAARR	COX5A	-2.91577	0.003548	0.237355
op-fusion-fetal_brain-eur_sample-gene_level	RP11-182J1.14	-2.9156	0.00355	0.237355
CMC.BRAIN.RNASEQ_SPLICING	INTS4	2.91458	0.00356	0.237355
YFS.BLOOD.RNAARR	ANGPT1	-2.91452	0.003562	0.237355
METSIM.ADIPOSE.RNASEQ	CASP8	-2.9135	0.00357	0.237355
CMC.BRAIN.RNASEQ_SPLICING	WDR27	2.91387	0.00357	0.237355
METSIM.ADIPOSE.RNASEQ	RP11-10A14.5	2.91394	0.00357	0.237355
YFS.BLOOD.RNAARR	DVL3	-2.91124	0.0036	0.238927
op-fusion-fetal_brain-eur_sample-gene_level	AC011330.5	2.9092	0.00362	0.239831
METSIM.ADIPOSE.RNASEQ	CTSB	2.90677	0.00365	0.24097
GTEx.Brain_Cortex	ADAL	2.907	0.00365	0.24097
CMC.BRAIN.RNASEQ_SPLICING	KIAA0195	-2.90502	0.00367	0.241866
GTEx.Brain_Cortex	PET112	2.9041	0.00368	0.242102
GTEx.Brain_Cerebellum	AC005484.5	2.9032	0.00369	0.242336
GTEx.Brain_Hypothalamus	GEMIN5	-2.9007	0.00372	0.243034
CMC.BRAIN.RNASEQ	LY6H	-2.9009	0.00372	0.243034
GTEx.Brain_Cerebellar_Hemisphere	PARVA	2.90105	0.00372	0.243034
op-fusion-fetal_brain-eur_sample-transcript_level	RBM28	-2.89847	0.00375	0.243921
op-fusion-fetal_brain-eur_sample-gene_level	LINC00856	-2.89865	0.00375	0.243921
CMC.BRAIN.RNASEQ_SPLICING	ABTB1	2.89791	0.003757	0.243921
op-fusion-fetal_brain-eur_sample-transcript_level	C9orf69	2.8973	0.00376	0.243921
CMC.BRAIN.RNASEQ_SPLICING	YEATS2	-2.8971	0.003766	0.243921
GTEx.Brain_Hypothalamus	NME6	2.8962	0.00378	0.244117
YFS.BLOOD.RNAARR	OAS1	2.89576	0.003782	0.244117
CMC.BRAIN.RNASEQ_SPLICING	SLC9B1	2.89539	0.00379	0.244215
GTEx.Brain_Frontal_Cortex_BA9	RP11-244F12.2	2.89452	0.0038	0.244283
op-fusion-fetal_brain-eur_sample-transcript_level	NCALD	2.89336	0.00381	0.244283
GTEx.Brain_Hypothalamus	H3F3A	2.893	0.00382	0.244283
METSIM.ADIPOSE.RNASEQ	CARF	2.89286	0.00382	0.244283
NTR.BLOOD.RNAARR	GNG2	-2.8922	0.003826	0.244283
GTEx.Brain_Cerebellum	RP11-89K11.1	-2.89211	0.00383	0.244283
CMC.BRAIN.RNASEQ	RAB3C	2.8909	0.003842	0.244411
YFS.BLOOD.RNAARR	EIF5	-2.8906	0.003845	0.244411
CMC.BRAIN.RNASEQ_SPLICING	ADAL	-2.88748	0.00388	0.245932
GTEx.Brain_Cerebellum	NBAS	-2.8876	0.003882	0.245932
METSIM.ADIPOSE.RNASEQ	RP11-803B1.8	2.887	0.00389	0.246025
GTEx.Brain_Cortex	ALS2CR12	2.88526	0.00391	0.246097
METSIM.ADIPOSE.RNASEQ	ANO10	-2.8848	0.00392	0.246097
CMC.BRAIN.RNASEQ	FIBP	2.88418	0.00392	0.246097
op-fusion-fetal_brain-eur_sample-transcript_level	AC011330.5	2.88473	0.00392	0.246097
CMC.BRAIN.RNASEQ_SPLICING	TFB1M	2.8836	0.00393	0.246097
GTEx.Brain_Cerebellar_Hemisphere	POGZ	-2.88302	0.00394	0.246097
CMC.BRAIN.RNASEQ_SPLICING	CD46	2.88193	0.00395	0.246097
GTEx.Brain_Hippocampus	RIF1	-2.8822	0.00395	0.246097
GTEx.Brain_Cerebellum	METTL10	2.88241	0.00395	0.246097
METSIM.ADIPOSE.RNASEQ	RRAD	2.87996	0.003977	0.247272
METSIM.ADIPOSE.RNASEQ	SDHA	2.87959	0.003982	0.247272
GTEx.Brain_Cerebellar_Hemisphere	C1orf50	-2.87728	0.00401	0.2486
CMC.BRAIN.RNASEQ	MANBA	-2.87653	0.004021	0.248872
op-fusion-fetal_brain-eur_sample-transcript_level	AC005740.6	2.8746	0.00405	0.249845
CMC.BRAIN.RNASEQ	CKMT1B	2.8742	0.00405	0.249845
CMC.BRAIN.RNASEQ_SPLICING	SLC9B1	-2.87353	0.00406	0.250052
GTEx.Brain_Nucleus_accumbens_basal_ganglia	ADAL	2.8728	0.00407	0.250258
CMC.BRAIN.RNASEQ_SPLICING	PIP4K2C	-2.8713	0.00409	0.25067
YFS.BLOOD.RNAARR	ACP6	-2.87052	0.004098	0.25067
CMC.BRAIN.RNASEQ_SPLICING	KIAA0195	2.8706	0.0041	0.25067
METSIM.ADIPOSE.RNASEQ	GOLM1	-2.86969	0.00411	0.25067
CMC.BRAIN.RNASEQ	GLYATL2	-2.86922	0.00411	0.25067
CMC.BRAIN.RNASEQ_SPLICING	C1orf63	-2.86905	0.00412	0.250873
CMC.BRAIN.RNASEQ_SPLICING	PDE1A	-2.86597	0.004157	0.252717
CMC.BRAIN.RNASEQ	AMZ1	2.86428	0.00418	0.25289
CMC.BRAIN.RNASEQ	ASNS	-2.86428	0.00418	0.25289
GTEx.Brain_Frontal_Cortex_BA9	AC139100.3	2.8643	0.00418	0.25289
GTEx.Brain_Cerebellar_Hemisphere	MST1R	-2.8635	0.004189	0.253028
GTEx.Brain_Cerebellum	BLOC1S2	-2.86125	0.00422	0.254492
CMC.BRAIN.RNASEQ_SPLICING	HLA-H	2.8591	0.00425	0.255891
METSIM.ADIPOSE.RNASEQ	TCFL5	2.8572	0.00427	0.256684
GTEx.Brain_Cerebellum	TMEM50B	-2.8566	0.00428	0.256875
GTEx.Brain_Cerebellum	CCDC23	2.85608	0.00429	0.257065
YFS.BLOOD.RNAARR	LYG1	-2.85508	0.0043	0.257255
CMC.BRAIN.RNASEQ_SPLICING	ODF2L	2.85467	0.00431	0.257261
CMC.BRAIN.RNASEQ_SPLICING	UTP23	2.85243	0.00434	0.257261
GTEx.Brain_Nucleus_accumbens_basal_ganglia	TMEM50B	-2.852	0.00434	0.257261
GTEx.Brain_Cerebellar_Hemisphere	CHD1L	2.85066	0.00436	0.257261
NTR.BLOOD.RNAARR	NEIL2	-2.8509	0.00436	0.257261
GTEx.Brain_Hypothalamus	RP11-96L14.7	-2.85	0.00437	0.257261
YFS.BLOOD.RNAARR	NCALD	-2.85013	0.00437	0.257261
GTEx.Brain_Cerebellum	SLC25A5P1	2.8504	0.00437	0.257261
YFS.BLOOD.RNAARR	IMPA2	-2.8486	0.00439	0.257261
YFS.BLOOD.RNAARR	CCNB1IP1	2.84811	0.004398	0.257261
CMC.BRAIN.RNASEQ	LRRC55	2.8483	0.0044	0.257261
op-fusion-fetal_brain-eur_sample-gene_level	CNKSR1	2.8472	0.00441	0.257261
CMC.BRAIN.RNASEQ	BRWD1	-2.847	0.00441	0.257261
CMC.BRAIN.RNASEQ_SPLICING	MIPOL1	2.84691	0.004415	0.257261
CMC.BRAIN.RNASEQ_SPLICING	EIF5	2.84664	0.004418	0.257261
CMC.BRAIN.RNASEQ_SPLICING	FHOD3	-2.84668	0.004418	0.257261
GTEx.Brain_Nucleus_accumbens_basal_ganglia	RP11-73M18.8	2.846	0.00442	0.257261
YFS.BLOOD.RNAARR	LIN52	2.8462	0.004424	0.257261
GTEx.Brain_Frontal_Cortex_BA9	ZMYND12	2.84546	0.00443	0.257261
CMC.BRAIN.RNASEQ	ICA1L	2.84283	0.00447	0.258749
op-fusion-fetal_brain-eur_sample-transcript_level	BRWD1	-2.84266	0.00447	0.258749
CMC.BRAIN.RNASEQ_SPLICING	NBAS	-2.84218	0.004481	0.258749
CMC.BRAIN.RNASEQ_SPLICING	NAP1L4	-2.84155	0.00449	0.258749
GTEx.Brain_Putamen_basal_ganglia	KNSTRN	-2.8418	0.00449	0.258749
CMC.BRAIN.RNASEQ_SPLICING	MAPK6	2.84023	0.00451	0.259504
CMC.BRAIN.RNASEQ_SPLICING	LSG1	2.83939	0.00452	0.259683
CMC.BRAIN.RNASEQ_SPLICING	LY6H	2.83575	0.00457	0.262155
CMC.BRAIN.RNASEQ	DYRK2	2.83457	0.004589	0.262218
GTEx.Brain_Cerebellum	WDR27	2.8343	0.00459	0.262218
CMC.BRAIN.RNASEQ_SPLICING	FAM185A	-2.83436	0.004592	0.262218
GTEx.Brain_Putamen_basal_ganglia	AC103965.1	2.833	0.00461	0.262801
YFS.BLOOD.RNAARR	ZNHIT3	-2.8319	0.004628	0.262801
YFS.BLOOD.RNAARR	MYO19	2.8317	0.00463	0.262801
YFS.BLOOD.RNAARR	MUL1	-2.83145	0.004634	0.262801
op-fusion-fetal_brain-eur_sample-transcript_level	Y_RNA_chr17	-2.8311	0.00464	0.262801
op-fusion-fetal_brain-eur_sample-transcript_level	C3orf27	-2.8293	0.00466	0.262801
op-fusion-fetal_brain-eur_sample-transcript_level	DNM1P47	2.82969	0.00466	0.262801
CMC.BRAIN.RNASEQ	WAPAL	-2.82817	0.00468	0.262801
GTEx.Brain_Cerebellum	BTG1	2.8283	0.00468	0.262801
YFS.BLOOD.RNAARR	ST6GALNAC2	2.8277	0.004688	0.262801
CMC.BRAIN.RNASEQ_SPLICING	ATP13A2	-2.82736	0.00469	0.262801
YFS.BLOOD.RNAARR	ACTR10	2.82748	0.004692	0.262801
CMC.BRAIN.RNASEQ_SPLICING	GTF2A1	2.82741	0.004693	0.262801
GTEx.Brain_Hypothalamus	LIN52	2.823	0.00475	0.265598
CMC.BRAIN.RNASEQ	RAB4A	-2.82215	0.00477	0.265926
NTR.BLOOD.RNAARR	ITGA4	2.82234	0.00477	0.265926
YFS.BLOOD.RNAARR	CARD9	-2.82111	0.00479	0.266646
CMC.BRAIN.RNASEQ_SPLICING	TMEM67	2.81992	0.0048	0.266808
CMC.BRAIN.RNASEQ_SPLICING	AKR1A1	-2.81924	0.00481	0.266969
CMC.BRAIN.RNASEQ_SPLICING	MIPOL1	2.81793	0.004833	0.267851
GTEx.Brain_Cortex	ANAPC4	-2.8153	0.00487	0.269504
CMC.BRAIN.RNASEQ_SPLICING	UTP23	-2.81407	0.00489	0.270214
CMC.BRAIN.RNASEQ_SPLICING	FAM126A	2.81266	0.004913	0.271087
CMC.BRAIN.RNASEQ	RPS23	2.8108	0.004942	0.272288
CMC.BRAIN.RNASEQ_SPLICING	THUMPD3	2.80933	0.004964	0.272444
CMC.BRAIN.RNASEQ_SPLICING	INTS4	2.80868	0.00497	0.272444
CMC.BRAIN.RNASEQ_SPLICING	PSD3	-2.8085	0.00498	0.272444
YFS.BLOOD.RNAARR	TMEM50B	-2.808	0.00498	0.272444
CMC.BRAIN.RNASEQ_SPLICING	MAP4	2.80807	0.004984	0.272444
CMC.BRAIN.RNASEQ	BDH2	-2.80731	0.004996	0.272444
op-fusion-fetal_brain-eur_sample-transcript_level	NOL6	2.8061	0.00501	0.272444
GTEx.Brain_Putamen_basal_ganglia	LRRC48	-2.80625	0.00501	0.272444
YFS.BLOOD.RNAARR	RAB31	-2.8064	0.00501	0.272444
CMC.BRAIN.RNASEQ_SPLICING	ZNF33B	-2.80479	0.00503	0.272917
CMC.BRAIN.RNASEQ_SPLICING	TRAF3IP2-AS1	-2.80471	0.00504	0.272917
op-fusion-fetal_brain-eur_sample-transcript_level	TMEM161B-AS1	-2.8039	0.00505	0.272917
op-fusion-fetal_brain-eur_sample-transcript_level	RN7SL417P	-2.80389	0.00505	0.272917
GTEx.Brain_Putamen_basal_ganglia	UVSSA	-2.8021	0.005076	0.272917
CMC.BRAIN.RNASEQ_SPLICING	NBAS	2.80213	0.005077	0.272917
GTEx.Brain_Hypothalamus	ZNF593	-2.802	0.00508	0.272917
NTR.BLOOD.RNAARR	BAG4	2.8019	0.00508	0.272917
CMC.BRAIN.RNASEQ	SAAL1	-2.80125	0.00509	0.272917
CMC.BRAIN.RNASEQ	ATP2C2	2.8002	0.005106	0.272917
op-fusion-fetal_brain-eur_sample-transcript_level	RNF212	-2.79869	0.00513	0.272917
NTR.BLOOD.RNAARR	PTTG2	2.7982	0.00514	0.272917
CMC.BRAIN.RNASEQ_SPLICING	THUMPD3	-2.79795	0.005143	0.272917
CMC.BRAIN.RNASEQ	TTC30A	2.79738	0.00515	0.272917
GTEx.Brain_Cerebellar_Hemisphere	CTBP1-AS2	2.7976	0.00515	0.272917
CMC.BRAIN.RNASEQ_SPLICING	TRIM2	-2.79739	0.00515	0.272917
CMC.BRAIN.RNASEQ_SPLICING	NCALD	2.79724	0.00515	0.272917
GTEx.Brain_Caudate_basal_ganglia	RPS27L	2.79743	0.00515	0.272917
CMC.BRAIN.RNASEQ	HAP1	-2.7963	0.00517	0.272917
METSIM.ADIPOSE.RNASEQ	SLC30A9	2.79603	0.005173	0.272917
op-fusion-fetal_brain-eur_sample-transcript_level	AC138517.4	-2.7949	0.00519	0.272917
GTEx.Brain_Caudate_basal_ganglia	RP11-89K11.1	-2.79524	0.00519	0.272917
GTEx.Brain_Cerebellum	WDPCP	-2.79486	0.005192	0.272917
GTEx.Brain_Nucleus_accumbens_basal_ganglia	AK9	-2.7945	0.0052	0.272917
op-fusion-fetal_brain-eur_sample-transcript_level	BLOC1S2	-2.7943	0.0052	0.272917
op-fusion-fetal_brain-eur_sample-transcript_level	B3GALNT2	-2.7923	0.00523	0.274109
CMC.BRAIN.RNASEQ_SPLICING	MIPOL1	-2.79045	0.005264	0.274956
GTEx.Brain_Hippocampus	XRCC6BP1	2.7901	0.00527	0.274956
CMC.BRAIN.RNASEQ_SPLICING	C14orf23	2.78954	0.005278	0.274956
GTEx.Brain_Hypothalamus	C1orf50	-2.79	0.00528	0.274956
GTEx.Brain_Putamen_basal_ganglia	RP11-571M6.17	2.7888	0.00529	0.274956
GTEx.Brain_Cerebellum	ZNF793	2.78854	0.00529	0.274956
GTEx.Brain_Frontal_Cortex_BA9	CCDC71	2.78796	0.0053	0.275096
GTEx.Brain_Cerebellar_Hemisphere	BLOC1S2	-2.78786	0.00531	0.275235
GTEx.Brain_Cerebellar_Hemisphere	IQCH-AS1	-2.7871	0.00532	0.275374
CMC.BRAIN.RNASEQ_SPLICING	YEATS2	2.78635	0.005331	0.275564
GTEx.Brain_Hippocampus	GLYCTK-AS1	2.785	0.00535	0.276167
CMC.BRAIN.RNASEQ	LOC100130872	-2.7835	0.005378	0.277232
GTEx.Brain_Cerebellum	ZCCHC11	2.78036	0.00543	0.279148
GTEx.Brain_Cerebellum	CDIPT	2.7804	0.00543	0.279148
GTEx.Brain_Cerebellum	RP11-379F4.8	-2.7797	0.00544	0.279281
YFS.BLOOD.RNAARR	MTX3	-2.77801	0.005469	0.280057
METSIM.ADIPOSE.RNASEQ	UTP23	2.77799	0.00547	0.280057
CMC.BRAIN.RNASEQ_SPLICING	ODF2L	-2.77719	0.00548	0.280187
CMC.BRAIN.RNASEQ	RIF1	-2.77558	0.00551	0.281087
METSIM.ADIPOSE.RNASEQ	NT5DC2	2.7752	0.00552	0.281087
GTEx.Brain_Caudate_basal_ganglia	AC139100.3	2.775	0.00552	0.281087
CMC.BRAIN.RNASEQ	RNF24	2.7724	0.005565	0.282486
YFS.BLOOD.RNAARR	PPP1R16A	-2.77232	0.005566	0.282486
NTR.BLOOD.RNAARR	TMEM8A	-2.7721	0.00557	0.282486
GTEx.Brain_Cerebellum	RRM1	-2.77174	0.00558	0.282612
NTR.BLOOD.RNAARR	CASP8	-2.77078	0.00559	0.282738
op-fusion-fetal_brain-eur_sample-transcript_level	RP11-58A17.3	-2.77005	0.0056	0.282864
YFS.BLOOD.RNAARR	COG1	2.7696	0.005612	0.28309
GTEx.Brain_Caudate_basal_ganglia	ZNF184	2.7692	0.00562	0.283114
METSIM.ADIPOSE.RNASEQ	SRI	-2.7686	0.005629	0.283188
op-fusion-fetal_brain-eur_sample-transcript_level	TIMM10	-2.7683	0.00564	0.283363
GTEx.Brain_Caudate_basal_ganglia	ACA59	2.76675	0.00566	0.283989
GTEx.Brain_Caudate_basal_ganglia	C1orf50	-2.7651	0.00569	0.285114
CMC.BRAIN.RNASEQ	PARVA	2.76213	0.00574	0.286855
GTEx.Brain_Caudate_basal_ganglia	RP11-687F6.1	2.762	0.00574	0.286855
CMC.BRAIN.RNASEQ	CHST5	-2.7618	0.005749	0.286924
op-fusion-fetal_brain-eur_sample-transcript_level	MGAM	-2.76095	0.00576	0.287092
CMC.BRAIN.RNASEQ	IMPA1	2.76065	0.00577	0.28721
NTR.BLOOD.RNAARR	IRAK3	-2.75911	0.005796	0.287942
GTEx.Brain_Frontal_Cortex_BA9	CTD-2258A20.5	-2.7591	0.0058	0.287942
CMC.BRAIN.RNASEQ	MTFP1	-2.7585	0.00581	0.288058
METSIM.ADIPOSE.RNASEQ	ATP2B4	-2.75661	0.00584	0.289165
GTEx.Brain_Cerebellum	RP11-981G7.6	-2.7562	0.005848	0.28918
op-fusion-fetal_brain-eur_sample-transcript_level	THUMPD3	-2.7555	0.00586	0.289393
CMC.BRAIN.RNASEQ	RARRES1	-2.7547	0.00588	0.29
CMC.BRAIN.RNASEQ_SPLICING	ARIH2	-2.75348	0.005896	0.290409
GTEx.Brain_Cerebellum	TNFRSF14	-2.75292	0.00591	0.290718
op-fusion-fetal_brain-eur_sample-transcript_level	RSRC1	-2.7521	0.00592	0.29083
NTR.BLOOD.RNAARR	TRIM66	2.75107	0.00594	0.291432
CMC.BRAIN.RNASEQ_SPLICING	CATSPER2	2.75078	0.00595	0.291542
CMC.BRAIN.RNASEQ	ZNF589	-2.7498	0.00596	0.291604
GTEx.Brain_Nucleus_accumbens_basal_ganglia	MPI	-2.7496	0.00597	0.291604
GTEx.Brain_Frontal_Cortex_BA9	TMEM50B	-2.749	0.00598	0.291604
METSIM.ADIPOSE.RNASEQ	SYNGR3	2.74838	0.005989	0.291604
GTEx.Brain_Nucleus_accumbens_basal_ganglia	H3F3A	2.7484	0.00599	0.291604
CMC.BRAIN.RNASEQ_SPLICING	PPP2R3A	-2.74738	0.006007	0.291773
op-fusion-fetal_brain-eur_sample-gene_level	ASNS	-2.74677	0.00602	0.291773
CMC.BRAIN.RNASEQ	SDHA	-2.7466	0.006021	0.291773
METSIM.ADIPOSE.RNASEQ	MYO19	2.74607	0.00603	0.291773
GTEx.Brain_Frontal_Cortex_BA9	CCDC66	2.74562	0.00604	0.291773
NTR.BLOOD.RNAARR	SLC22A23	2.74568	0.00604	0.291773
GTEx.Brain_Hippocampus	ARSB	-2.7447	0.00606	0.292364
CMC.BRAIN.RNASEQ	POLN	2.74298	0.006088	0.293161
GTEx.Brain_Cerebellar_Hemisphere	GSTZ1	-2.74072	0.00613	0.293161
NTR.BLOOD.RNAARR	ZNF589	-2.74036	0.006137	0.293161
GTEx.Brain_Cerebellum	SCAMP2	-2.74024	0.00614	0.293161
GTEx.Brain_Hypothalamus	AC139100.3	2.74	0.00614	0.293161
NTR.BLOOD.RNAARR	C1orf109	2.7397	0.00615	0.293161
CMC.BRAIN.RNASEQ_SPLICING	MAPK6	2.73976	0.00615	0.293161
op-fusion-fetal_brain-eur_sample-transcript_level	RP3-449O17.1	-2.73943	0.006155	0.293161
CMC.BRAIN.RNASEQ	ENAH	-2.73912	0.00616	0.293161
CMC.BRAIN.RNASEQ	NTN4	-2.7388	0.006166	0.293161
op-fusion-fetal_brain-eur_sample-transcript_level	LEF1	-2.7385	0.00617	0.293161
GTEx.Brain_Cerebellum	ZNF132	2.73872	0.00617	0.293161
NTR.BLOOD.RNAARR	EXOG	2.73725	0.006195	0.293579
METSIM.ADIPOSE.RNASEQ	KATNAL2	2.7372	0.0062	0.293579
CMC.BRAIN.RNASEQ_SPLICING	MRPS33	-2.73684	0.006203	0.293579
NTR.BLOOD.RNAARR	LCMT2	2.73633	0.00621	0.293579
CMC.BRAIN.RNASEQ_SPLICING	UTP23	2.73567	0.00623	0.294154
GTEx.Brain_Putamen_basal_ganglia	ALS2CR12	2.7338	0.00626	0.29424
CMC.BRAIN.RNASEQ_SPLICING	NCALD	2.73366	0.00626	0.29424
CMC.BRAIN.RNASEQ_SPLICING	UGGT2	2.73362	0.00626	0.29424
CMC.BRAIN.RNASEQ	SCAMP1	-2.733	0.006276	0.29424
METSIM.ADIPOSE.RNASEQ	SHMT1	2.73289	0.00628	0.29424
METSIM.ADIPOSE.RNASEQ	STAM2	-2.73184	0.0063	0.29424
YFS.BLOOD.RNAARR	ITPR3	2.7318	0.0063	0.29424
CMC.BRAIN.RNASEQ_SPLICING	INTS4	-2.73184	0.0063	0.29424
GTEx.Brain_Caudate_basal_ganglia	XRCC6BP1	2.7314	0.00631	0.29424
CMC.BRAIN.RNASEQ	NSF	2.731	0.00631	0.29424
GTEx.Brain_Frontal_Cortex_BA9	ZNF589	-2.72789	0.00637	0.29667
METSIM.ADIPOSE.RNASEQ	CTSW	-2.72751	0.00638	0.296769
GTEx.Brain_Caudate_basal_ganglia	ZCCHC11	2.7267	0.006398	0.297109
CMC.BRAIN.RNASEQ_SPLICING	NOTCH2NL	2.72604	0.00641	0.297109
CMC.BRAIN.RNASEQ_SPLICING	TRIP12	2.72596	0.006411	0.297109
METSIM.ADIPOSE.RNASEQ	NPEPPS	-2.72505	0.00643	0.297257
GTEx.Brain_Caudate_basal_ganglia	MRPL34	2.72513	0.00643	0.297257
CMC.BRAIN.RNASEQ	ADAL	2.7242	0.00645	0.297816
GTEx.Brain_Frontal_Cortex_BA9	RP5-935K16.1	-2.723	0.006466	0.298189
NTR.BLOOD.RNAARR	ORAOV1	2.72241	0.006481	0.298199
GTEx.Brain_Nucleus_accumbens_basal_ganglia	TMEM110	-2.7218	0.00649	0.298199
YFS.BLOOD.RNAARR	RNF146	2.72201	0.00649	0.298199
GTEx.Brain_Cerebellar_Hemisphere	RP11-464F9.22	2.72138	0.0065	0.298295
NTR.BLOOD.RNAARR	ZNF132	2.7208	0.00651	0.29839
GTEx.Brain_Cortex	ZNF589	-2.7201	0.006527	0.298805
GTEx.Brain_Caudate_basal_ganglia	LRRC37A	2.7185	0.00656	0.299951
GTEx.Brain_Cerebellar_Hemisphere	EXOSC10	-2.71803	0.00657	0.300043
METSIM.ADIPOSE.RNASEQ	CCDC23	2.7171	0.00659	0.300592
CMC.BRAIN.RNASEQ	TMEM8A	-2.7164	0.006599	0.300638
op-fusion-fetal_brain-eur_sample-gene_level	RP11-664H17.1	-2.714	0.00665	0.302044
METSIM.ADIPOSE.RNASEQ	TRIM45	2.71332	0.00666	0.302044
CMC.BRAIN.RNASEQ_SPLICING	ADH5	-2.71335	0.00666	0.302044
CMC.BRAIN.RNASEQ	BBS7	-2.71322	0.006663	0.302044
METSIM.ADIPOSE.RNASEQ	MUTYH	-2.71267	0.00667	0.302044
GTEx.Brain_Caudate_basal_ganglia	CCDC66	2.7117	0.00669	0.302586
CMC.BRAIN.RNASEQ	SLC30A9	-2.71066	0.006715	0.302696
GTEx.Brain_Hippocampus	CNKSR1	2.7097	0.00673	0.302696
NTR.BLOOD.RNAARR	ECHDC1	2.71002	0.00673	0.302696
GTEx.Brain_Cortex	AHRR	2.7096	0.00674	0.302696
CMC.BRAIN.RNASEQ	ESCO1	2.70927	0.00674	0.302696
YFS.BLOOD.RNAARR	CX3CR1	-2.7084	0.00676	0.302696
op-fusion-fetal_brain-eur_sample-gene_level	LINC00839	2.70866	0.00676	0.302696
CMC.BRAIN.RNASEQ_SPLICING	CCDC148	2.70789	0.006771	0.302696
CMC.BRAIN.RNASEQ_SPLICING	NEK4	2.70782	0.006773	0.302696
CMC.BRAIN.RNASEQ	LOC100507053	2.70695	0.00679	0.302696
NTR.BLOOD.RNAARR	JHDM1D	-2.707	0.00679	0.302696
YFS.BLOOD.RNAARR	NINL	2.70675	0.00679	0.302696
CMC.BRAIN.RNASEQ_SPLICING	ATP5O	2.7066	0.006797	0.302696
CMC.BRAIN.RNASEQ_SPLICING	TMCO3	2.7061	0.00681	0.302916
NTR.BLOOD.RNAARR	CTSH	2.70441	0.00684	0.303891
GTEx.Brain_Cerebellum	DDHD2	-2.7033	0.006864	0.304129
GTEx.Brain_Hypothalamus	ZCCHC11	2.703	0.00688	0.304129
CMC.BRAIN.RNASEQ_SPLICING	RBM25	-2.70252	0.006882	0.304129
CMC.BRAIN.RNASEQ_SPLICING	POLL	2.70234	0.00689	0.304129
YFS.BLOOD.RNAARR	DHX38	2.7023	0.00689	0.304129
op-fusion-fetal_brain-eur_sample-transcript_level	MFSD1	2.7019	0.0069	0.304129
CMC.BRAIN.RNASEQ_SPLICING	LSG1	-2.70116	0.00691	0.304129
METSIM.ADIPOSE.RNASEQ	WDR27	2.70122	0.00691	0.304129
CMC.BRAIN.RNASEQ	ANAPC4	-2.70056	0.006922	0.304301
GTEx.Brain_Cerebellar_Hemisphere	RP11-432I5.6	-2.69982	0.00694	0.304644
CMC.BRAIN.RNASEQ_SPLICING	FAM126A	-2.69943	0.006946	0.304644
CMC.BRAIN.RNASEQ	CCDC23	2.69745	0.00699	0.305784
CMC.BRAIN.RNASEQ_SPLICING	EVI2A	-2.69662	0.007	0.305784
op-fusion-fetal_brain-eur_sample-transcript_level	GOLGA6L4	2.69656	0.00701	0.305784
CMC.BRAIN.RNASEQ	ACVR2B	2.6952	0.00703	0.305784
CMC.BRAIN.RNASEQ_SPLICING	STOML1	-2.6955	0.00703	0.305784
op-fusion-fetal_brain-eur_sample-transcript_level	WSB1	-2.6954	0.00703	0.305784
GTEx.Brain_Putamen_basal_ganglia	PCMTD2	2.695	0.00703	0.305784
CMC.BRAIN.RNASEQ_SPLICING	SH3YL1	2.69507	0.007037	0.305784
GTEx.Brain_Putamen_basal_ganglia	ADAL	2.6942	0.00705	0.305996
METSIM.ADIPOSE.RNASEQ	USP13	-2.6942	0.00706	0.306077
GTEx.Brain_Putamen_basal_ganglia	MAEA	2.6927	0.007088	0.306937
CMC.BRAIN.RNASEQ	SLC9B1	2.69183	0.007106	0.307069
CMC.BRAIN.RNASEQ_SPLICING	WDR27	-2.69082	0.00713	0.307069
CMC.BRAIN.RNASEQ_SPLICING	CATSPER2	2.69093	0.00713	0.307069
YFS.BLOOD.RNAARR	BAG4	-2.69056	0.007133	0.307069
CMC.BRAIN.RNASEQ	LOC257396	2.6905	0.007136	0.307069
GTEx.Brain_Caudate_basal_ganglia	RP11-981G7.6	-2.6902	0.00714	0.307069
NTR.BLOOD.RNAARR	SH3BP1	2.688	0.00718	0.30812
NTR.BLOOD.RNAARR	GIT2	2.6883	0.007182	0.30812
YFS.BLOOD.RNAARR	SPAG7	2.6873	0.007203	0.30812
CMC.BRAIN.RNASEQ	TMEM155	-2.68705	0.007209	0.30812
CMC.BRAIN.RNASEQ_SPLICING	KLC1	2.68668	0.007217	0.30812
CMC.BRAIN.RNASEQ_SPLICING	GALK2	-2.68651	0.00722	0.30812
CMC.BRAIN.RNASEQ_SPLICING	ALDH6A1	2.686	0.007231	0.30812
CMC.BRAIN.RNASEQ_SPLICING	POLN	-2.68451	0.00726	0.30812
YFS.BLOOD.RNAARR	MUSTN1	2.68426	0.00727	0.30812
NTR.BLOOD.RNAARR	TMOD2	-2.68414	0.00727	0.30812
METSIM.ADIPOSE.RNASEQ	GLUD1	2.6829	0.007298	0.30812
METSIM.ADIPOSE.RNASEQ	QSER1	-2.68266	0.0073	0.30812
CMC.BRAIN.RNASEQ_SPLICING	UGP2	2.68276	0.007302	0.30812
NTR.BLOOD.RNAARR	FHL3	2.6824	0.00731	0.30812
CMC.BRAIN.RNASEQ	DALRD3	-2.6824	0.00731	0.30812
CMC.BRAIN.RNASEQ	PSMG1	-2.682	0.00731	0.30812
YFS.BLOOD.RNAARR	PNN	2.68215	0.007315	0.30812
METSIM.ADIPOSE.RNASEQ	EIF2B3	2.68212	0.00732	0.30812
CMC.BRAIN.RNASEQ	NUDCD1	2.68188	0.00732	0.30812
GTEx.Brain_Cerebellum	FGD5-AS1	-2.68036	0.00735	0.309037
GTEx.Brain_Caudate_basal_ganglia	MAMSTR	2.68032	0.00736	0.309112
op-fusion-fetal_brain-eur_sample-transcript_level	RP11-313J2.1	2.6791	0.00738	0.309606
CMC.BRAIN.RNASEQ_SPLICING	SLC9B2	2.67786	0.00741	0.310173
CMC.BRAIN.RNASEQ_SPLICING	EXTL3	-2.67774	0.00741	0.310173
GTEx.Brain_Caudate_basal_ganglia	ZNF391	-2.6763	0.00744	0.310466
CMC.BRAIN.RNASEQ_SPLICING	SCAP	-2.67614	0.007448	0.310466
NTR.BLOOD.RNAARR	CTBP1	2.67615	0.00745	0.310466
GTEx.Brain_Hippocampus	SNHG17	-2.6759	0.00745	0.310466
op-fusion-fetal_brain-eur_sample-transcript_level	CASC6	-2.6757	0.00746	0.310539
CMC.BRAIN.RNASEQ_SPLICING	B4GALT7	2.67416	0.007492	0.311116
YFS.BLOOD.RNAARR	TRIOBP	-2.67374	0.0075	0.311116
GTEx.Brain_Nucleus_accumbens_basal_ganglia	CCDC23	2.6731	0.00752	0.311116
CMC.BRAIN.RNASEQ_SPLICING	CLCN6	2.67246	0.00753	0.311116
CMC.BRAIN.RNASEQ_SPLICING	NBL1	2.6726	0.00753	0.311116
METSIM.ADIPOSE.RNASEQ	TMEM50B	-2.6722	0.007535	0.311116
YFS.BLOOD.RNAARR	ZCCHC11	2.67202	0.00754	0.311116
GTEx.Brain_Caudate_basal_ganglia	TMEM50B	-2.6718	0.00754	0.311116
CMC.BRAIN.RNASEQ_SPLICING	RIMS1	2.67129	0.00756	0.3116
CMC.BRAIN.RNASEQ_SPLICING	MALT1	2.67017	0.007581	0.312123
op-fusion-fetal_brain-eur_sample-gene_level	NUDCD1	2.6694	0.0076	0.312563
GTEx.Brain_Caudate_basal_ganglia	GRK4	2.6684	0.00762	0.313044
CMC.BRAIN.RNASEQ_SPLICING	NEIL2	2.66795	0.00763	0.313113
YFS.BLOOD.RNAARR	TRIM66	2.66676	0.00766	0.313728
YFS.BLOOD.RNAARR	MMRN1	-2.66643	0.00767	0.313728
op-fusion-fetal_brain-eur_sample-transcript_level	SNX32	2.6662	0.00767	0.313728
GTEx.Brain_Cerebellar_Hemisphere	TMEM50B	-2.665	0.00769	0.314205
op-fusion-fetal_brain-eur_sample-transcript_level	ADAL	2.66341	0.00774	0.315562
GTEx.Brain_Putamen_basal_ganglia	SNHG17	-2.663	0.00774	0.315562
GTEx.Brain_Cerebellum	SNHG17	-2.66236	0.00776	0.315602
GTEx.Brain_Hippocampus	TPM1	2.662	0.007768	0.315602
CMC.BRAIN.RNASEQ_SPLICING	MAP4	-2.66181	0.007772	0.315602
GTEx.Brain_Cerebellum	TULP4	-2.6613	0.00778	0.315602
METSIM.ADIPOSE.RNASEQ	HAX1	-2.66116	0.00779	0.315602
YFS.BLOOD.RNAARR	ST6GALNAC1	2.6609	0.007792	0.315602
METSIM.ADIPOSE.RNASEQ	NELFCD	-2.6605	0.0078	0.315602
GTEx.Brain_Hypothalamus	ENO1P4	-2.65989	0.00782	0.315602
op-fusion-fetal_brain-eur_sample-transcript_level	HMGN1	-2.65965	0.00782	0.315602
CMC.BRAIN.RNASEQ	TDH	2.65929	0.00783	0.315602
GTEx.Brain_Caudate_basal_ganglia	SNHG17	-2.6591	0.00784	0.315602
METSIM.ADIPOSE.RNASEQ	C18orf8	2.65854	0.00785	0.315602
GTEx.Brain_Nucleus_accumbens_basal_ganglia	SNHG17	-2.6583	0.00785	0.315602
GTEx.Brain_Cerebellar_Hemisphere	RASGEF1B	-2.658	0.00786	0.315667
METSIM.ADIPOSE.RNASEQ	RIF1	-2.65649	0.0079	0.316935
CMC.BRAIN.RNASEQ	WDR6	2.6559	0.00791	0.316998
NTR.BLOOD.RNAARR	C19orf60	2.6549	0.00793	0.317462
NTR.BLOOD.RNAARR	SRPK2	2.6547	0.00794	0.317524
YFS.BLOOD.RNAARR	DDX23	-2.65298	0.007978	0.317561
CMC.BRAIN.RNASEQ	ADIPOR1	2.65309	0.00798	0.317561
CMC.BRAIN.RNASEQ	ZSCAN2	2.6529	0.00798	0.317561
CMC.BRAIN.RNASEQ	POLR2J3	2.65272	0.007984	0.317561
METSIM.ADIPOSE.RNASEQ	ATF5	-2.6524	0.00799	0.317561
op-fusion-fetal_brain-eur_sample-transcript_level	JADE2	2.6521	0.008	0.317561
YFS.BLOOD.RNAARR	ADAL	2.65206	0.008	0.317561
CMC.BRAIN.RNASEQ_SPLICING	DGKB	2.65087	0.008028	0.318337
METSIM.ADIPOSE.RNASEQ	GLE1	-2.65055	0.00804	0.318477
GTEx.Brain_Caudate_basal_ganglia	BLOC1S2	-2.64934	0.00806	0.318504
CMC.BRAIN.RNASEQ_SPLICING	NPC1	2.64948	0.008062	0.318504
CMC.BRAIN.RNASEQ_SPLICING	MAP4	2.64911	0.008071	0.318504
CMC.BRAIN.RNASEQ_SPLICING	ARAP2	2.64851	0.00808	0.318504
METSIM.ADIPOSE.RNASEQ	FAM53A	2.64859	0.008083	0.318504
METSIM.ADIPOSE.RNASEQ	OLIG1	-2.648	0.008097	0.318722
GTEx.Brain_Putamen_basal_ganglia	H3F3A	2.6475	0.00811	0.3189
CMC.BRAIN.RNASEQ_SPLICING	SCN1A	-2.64653	0.008132	0.319412
NTR.BLOOD.RNAARR	ELP2	-2.64628	0.00814	0.319412
GTEx.Brain_Putamen_basal_ganglia	RP5-935K16.1	-2.6447	0.00818	0.319981
GTEx.Brain_Putamen_basal_ganglia	MRPS18AP1	-2.6445	0.00818	0.319981
CMC.BRAIN.RNASEQ_SPLICING	FGFR1	2.64472	0.00818	0.319981
CMC.BRAIN.RNASEQ_SPLICING	ARL13B	2.64392	0.008195	0.320235
CMC.BRAIN.RNASEQ	ANO10	-2.6427	0.00822	0.320604
CMC.BRAIN.RNASEQ_SPLICING	PAPLN	2.6428	0.008222	0.320604
NTR.BLOOD.RNAARR	C21orf62	-2.6424	0.00823	0.320604
op-fusion-fetal_brain-eur_sample-transcript_level	YEATS2	-2.6421	0.00824	0.320661
CMC.BRAIN.RNASEQ_SPLICING	NCALD	2.64082	0.00827	0.321496
CMC.BRAIN.RNASEQ_SPLICING	CNTN1	-2.6402	0.00829	0.321941
op-fusion-fetal_brain-eur_sample-transcript_level	THUMPD3	2.6396	0.0083	0.321997
CMC.BRAIN.RNASEQ_SPLICING	EXOSC10	-2.63876	0.00832	0.322109
op-fusion-fetal_brain-eur_sample-transcript_level	SLC25A6P4	2.6389	0.00832	0.322109
NTR.BLOOD.RNAARR	TTC15	-2.6369	0.00837	0.323712
GTEx.Brain_Cortex	RP11-17E13.2	2.63455	0.008425	0.325363
YFS.BLOOD.RNAARR	ZNF446	2.63447	0.00843	0.325363
op-fusion-fetal_brain-eur_sample-gene_level	SLC25A6P4	2.634	0.00845	0.325801
YFS.BLOOD.RNAARR	NBAS	2.63228	0.00848	0.326161
CMC.BRAIN.RNASEQ_SPLICING	DPH1	-2.63211	0.00849	0.326161
NTR.BLOOD.RNAARR	DYNLL2	2.63207	0.00849	0.326161
op-fusion-fetal_brain-eur_sample-transcript_level	TMEM50B	-2.63137	0.0085	0.326161
CMC.BRAIN.RNASEQ_SPLICING	RAF1	2.63108	0.008511	0.326161
GTEx.Brain_Putamen_basal_ganglia	RP4-717I23.3	2.6309	0.00852	0.326161
METSIM.ADIPOSE.RNASEQ	ZBTB5	2.63066	0.00852	0.326161
CMC.BRAIN.RNASEQ_SPLICING	TARSL2	-2.6294	0.00855	0.326945
CMC.BRAIN.RNASEQ_SPLICING	NAALAD2	-2.62897	0.00856	0.326945
GTEx.Brain_Cerebellum	GLYCTK-AS1	-2.6289	0.00857	0.326945
CMC.BRAIN.RNASEQ	TRAK2	-2.62836	0.00858	0.326945
GTEx.Brain_Cortex	NCKIPSD	-2.6276	0.008598	0.326945
METSIM.ADIPOSE.RNASEQ	RAB35	-2.6275	0.0086	0.326945
CMC.BRAIN.RNASEQ_SPLICING	SLC12A2	2.62741	0.008604	0.326945
CMC.BRAIN.RNASEQ	PRTG	2.627	0.00861	0.326945
GTEx.Brain_Hypothalamus	ZNF391	-2.626	0.00863	0.327375
op-fusion-fetal_brain-eur_sample-transcript_level	UQCRH	-2.626	0.00864	0.327393
NTR.BLOOD.RNAARR	DDX59	2.6232	0.00871	0.327393
GTEx.Brain_Frontal_Cortex_BA9	MPI	-2.62339	0.00871	0.327393
CMC.BRAIN.RNASEQ_SPLICING	LGALS1	-2.6234	0.00871	0.327393
GTEx.Brain_Frontal_Cortex_BA9	POM121C	-2.62267	0.00872	0.327393
METSIM.ADIPOSE.RNASEQ	BLOC1S2	-2.6227	0.008722	0.327393
METSIM.ADIPOSE.RNASEQ	RPS23	2.62252	0.008728	0.327393
op-fusion-fetal_brain-eur_sample-transcript_level	MTF2	-2.6219	0.00874	0.327393
GTEx.Brain_Caudate_basal_ganglia	RASA4DP	2.6219	0.00874	0.327393
CMC.BRAIN.RNASEQ_SPLICING	POLL	2.62209	0.00874	0.327393
GTEx.Brain_Cortex	SNHG17	-2.6221	0.00874	0.327393
CMC.BRAIN.RNASEQ_SPLICING	GLYCTK	-2.62169	0.008749	0.327393
GTEx.Brain_Hypothalamus	CCDC66	2.6215	0.00876	0.327393
op-fusion-fetal_brain-eur_sample-gene_level	ARL17B	-2.6212	0.00876	0.327393
GTEx.Brain_Cerebellar_Hemisphere	FAM212A	-2.6211	0.008763	0.327393
YFS.BLOOD.RNAARR	IGFBP7	2.62061	0.00878	0.327393
YFS.BLOOD.RNAARR	PPM1M	2.61992	0.00879	0.327393
NTR.BLOOD.RNAARR	RPN1	2.62002	0.008793	0.327393
YFS.BLOOD.RNAARR	WSB1	-2.6196	0.008804	0.327393
METSIM.ADIPOSE.RNASEQ	ST3GAL3	2.61884	0.00882	0.327393
YFS.BLOOD.RNAARR	EIF4E2	2.61886	0.00882	0.327393
CMC.BRAIN.RNASEQ_SPLICING	ICA1L	-2.6183	0.008837	0.327393
op-fusion-fetal_brain-eur_sample-transcript_level	RP11-481A20.10	-2.61815	0.00884	0.327393
CMC.BRAIN.RNASEQ	POLL	-2.61815	0.00884	0.327393
CMC.BRAIN.RNASEQ	REEP2	2.6179	0.008848	0.327393
GTEx.Brain_Cerebellum	LIN52	2.6163	0.00889	0.328122
op-fusion-fetal_brain-eur_sample-transcript_level	RP11-182J1.14	-2.61583	0.0089	0.328122
op-fusion-fetal_brain-eur_sample-transcript_level	BAIAP2L2	2.61555	0.008908	0.328122
METSIM.ADIPOSE.RNASEQ	RAC1	2.6154	0.008913	0.328122
CMC.BRAIN.RNASEQ	HELB	-2.6153	0.008915	0.328122
op-fusion-fetal_brain-eur_sample-transcript_level	HIST2H2BF	2.6152	0.00892	0.328122
YFS.BLOOD.RNAARR	NUP50	2.61481	0.00893	0.328169
CMC.BRAIN.RNASEQ	DHODH	2.6141	0.008947	0.328473
GTEx.Brain_Cerebellum	RP11-274B21.10	-2.6131	0.00897	0.328996
GTEx.Brain_Frontal_Cortex_BA9	LIN52	2.6119	0.009	0.329134
CMC.BRAIN.RNASEQ	AAGAB	-2.612	0.009	0.329134
GTEx.Brain_Cerebellar_Hemisphere	CTD-2020K17.4	-2.6121	0.009	0.329134
YFS.BLOOD.RNAARR	RPS6KB1	2.6115	0.009014	0.329326
CMC.BRAIN.RNASEQ_SPLICING	SH3YL1	2.61074	0.009035	0.329636
YFS.BLOOD.RNAARR	ALPK2	2.6104	0.00904	0.329636
GTEx.Brain_Hypothalamus	ADAL	2.6102	0.00905	0.329681
op-fusion-fetal_brain-eur_sample-transcript_level	SNHG17	-2.6097	0.00906	0.329726
YFS.BLOOD.RNAARR	CHMP1B	-2.6083	0.0091	0.330587
NTR.BLOOD.RNAARR	GPD2	2.60806	0.00911	0.330587
YFS.BLOOD.RNAARR	JOSD1	-2.60794	0.00911	0.330587
CMC.BRAIN.RNASEQ_SPLICING	EXOC4	-2.60739	0.009124	0.330675
METSIM.ADIPOSE.RNASEQ	NIT1	-2.60704	0.00913	0.330675
GTEx.Brain_Cerebellum	KLHL3	2.60643	0.009149	0.330721
GTEx.Brain_Cerebellum	TSPY26P	-2.60604	0.00916	0.330721
NTR.BLOOD.RNAARR	C11orf92	2.60573	0.009168	0.330721
METSIM.ADIPOSE.RNASEQ	DGCR2	2.6056	0.00917	0.330721
CMC.BRAIN.RNASEQ	MRPS33	2.60539	0.009177	0.330721
CMC.BRAIN.RNASEQ	EXOC4	-2.60515	0.009184	0.330721
GTEx.Brain_Cerebellum	ATP6AP1L	-2.60418	0.00921	0.33134
CMC.BRAIN.RNASEQ_SPLICING	PRKRIP1	2.60331	0.009233	0.33185
CMC.BRAIN.RNASEQ_SPLICING	ADCY1	2.60266	0.00925	0.332144
CMC.BRAIN.RNASEQ	C15orf61	2.6021	0.00926	0.332186
METSIM.ADIPOSE.RNASEQ	DOC2B	-2.60197	0.00927	0.332228
CMC.BRAIN.RNASEQ_SPLICING	RBM25	2.60126	0.009288	0.332556
op-fusion-fetal_brain-eur_sample-gene_level	SPCS1	2.6001	0.009319	0.333349
GTEx.Brain_Putamen_basal_ganglia	DRD4	-2.59925	0.00934	0.333547
CMC.BRAIN.RNASEQ	PET112	2.59882	0.009354	0.333547
op-fusion-fetal_brain-eur_sample-gene_level	CRB1	2.5987	0.00936	0.333547
CMC.BRAIN.RNASEQ_SPLICING	NCALD	-2.59854	0.00936	0.333547
GTEx.Brain_Hippocampus	GLYCTK	2.5983	0.00937	0.333588
GTEx.Brain_Hypothalamus	MRPL34	2.5975	0.00939	0.333984
CMC.BRAIN.RNASEQ_SPLICING	PSD3	2.59597	0.00943	0.33482
op-fusion-fetal_brain-eur_sample-transcript_level	RP11-499F3.1	2.5957	0.00944	0.33482
YFS.BLOOD.RNAARR	GGNBP2	-2.5956	0.009443	0.33482
CMC.BRAIN.RNASEQ	FBN2	-2.5951	0.009456	0.33482
CMC.BRAIN.RNASEQ	FAIM2	2.59504	0.009458	0.33482
CMC.BRAIN.RNASEQ_SPLICING	SH3YL1	-2.59436	0.009477	0.334969
CMC.BRAIN.RNASEQ_SPLICING	WDR27	2.59414	0.00948	0.334969
CMC.BRAIN.RNASEQ_SPLICING	TRIM35	-2.59143	0.00956	0.337453
CMC.BRAIN.RNASEQ_SPLICING	TFB1M	2.59033	0.00959	0.337453
CMC.BRAIN.RNASEQ	FAM69A	-2.58996	0.0096	0.337453
CMC.BRAIN.RNASEQ	NBEAL1	2.58991	0.0096	0.337453
CMC.BRAIN.RNASEQ	CALHM1	2.58973	0.00961	0.337453
GTEx.Brain_Cerebellum	BCR	2.5897	0.00961	0.337453
YFS.BLOOD.RNAARR	GPD2	2.58905	0.00962	0.337453
CMC.BRAIN.RNASEQ_SPLICING	POLN	-2.58891	0.00963	0.337453
CMC.BRAIN.RNASEQ	CCNO	-2.5888	0.009631	0.337453
METSIM.ADIPOSE.RNASEQ	UQCRH	2.58816	0.00965	0.337804
CMC.BRAIN.RNASEQ_SPLICING	TMCC2	2.58768	0.00966	0.33784
METSIM.ADIPOSE.RNASEQ	BCL7B	-2.5873	0.009672	0.337911
GTEx.Brain_Cerebellum	RP3-395M20.8	-2.58693	0.00968	0.337911
GTEx.Brain_Cortex	SLC22A18	-2.5858	0.00972	0.338783
CMC.BRAIN.RNASEQ	NKX6-2	2.58496	0.00974	0.338783
GTEx.Brain_Cortex	WDR6	2.5848	0.009744	0.338783
YFS.BLOOD.RNAARR	FCGR1A	2.5847	0.009746	0.338783
CMC.BRAIN.RNASEQ_SPLICING	CRB1	-2.58451	0.00975	0.338783
CMC.BRAIN.RNASEQ	LOC100506655	2.5836	0.009776	0.339199
GTEx.Brain_Frontal_Cortex_BA9	FAM86B3P	2.5834	0.00978	0.339199
GTEx.Brain_Hippocampus	RP11-89K11.1	-2.5819	0.009825	0.339715
CMC.BRAIN.RNASEQ	ZNF502	2.5816	0.00983	0.339715
YFS.BLOOD.RNAARR	FAM122A	2.58169	0.00983	0.339715
NTR.BLOOD.RNAARR	CCDC23	2.5812	0.00984	0.339715
METSIM.ADIPOSE.RNASEQ	DALRD3	-2.5814	0.00984	0.339715
CMC.BRAIN.RNASEQ	DNAJC28	-2.58	0.00987	0.340438
CMC.BRAIN.RNASEQ_SPLICING	SLC9B1	-2.57967	0.00989	0.340676
GTEx.Brain_Cortex	CCDC23	2.57946	0.009895	0.340676
CMC.BRAIN.RNASEQ_SPLICING	TTC18	-2.57902	0.00991	0.34088
CMC.BRAIN.RNASEQ_SPLICING	NCALD	2.57716	0.00996	0.341901
CMC.BRAIN.RNASEQ	PYGB	-2.5771	0.009964	0.341901
GTEx.Brain_Nucleus_accumbens_basal_ganglia	PRMT7	-2.5769	0.00997	0.341901
YFS.BLOOD.RNAARR	MTHFD1	-2.57667	0.009976	0.341901
GTEx.Brain_Cortex	RP4-635E18.7	-2.57605	0.009993	0.342172
YFS.BLOOD.RNAARR	PIGL	2.5742	0.010047	0.343635
GTEx.Brain_Cerebellum	PET112	2.574	0.010054	0.343635
GTEx.Brain_Putamen_basal_ganglia	GOLGA7	-2.5726	0.01009	0.343794
GTEx.Brain_Hypothalamus	AC103965.1	2.5726	0.01009	0.343794
YFS.BLOOD.RNAARR	NT5DC2	2.57334	0.0101	0.343794
GTEx.Brain_Hypothalamus	SNHG17	-2.571	0.0101	0.343794
NTR.BLOOD.RNAARR	SEC14L4	-2.572	0.01011	0.343794
CMC.BRAIN.RNASEQ_SPLICING	TTC18	2.57176	0.01012	0.343794
CMC.BRAIN.RNASEQ	FAM160A1	2.5713	0.010132	0.343794
CMC.BRAIN.RNASEQ_SPLICING	ZNF37BP	2.57112	0.01014	0.343794
METSIM.ADIPOSE.RNASEQ	TMEM8A	-2.57098	0.010141	0.343794
METSIM.ADIPOSE.RNASEQ	AC139100.2	-2.57081	0.01015	0.343794
METSIM.ADIPOSE.RNASEQ	RP11-502I4.3	-2.5703	0.01016	0.343823
NTR.BLOOD.RNAARR	FAM160A1	2.56965	0.01018	0.343939
YFS.BLOOD.RNAARR	GLYCTK	2.56752	0.0102	0.343939
CMC.BRAIN.RNASEQ	NCBP2	2.568	0.0102	0.343939
CMC.BRAIN.RNASEQ_SPLICING	TPTE2P1	-2.56821	0.0102	0.343939
YFS.BLOOD.RNAARR	BLOC1S2	2.56822	0.01022	0.344161
op-fusion-fetal_brain-eur_sample-transcript_level	RP11-571M6.15	-2.56788	0.01023	0.344161
NTR.BLOOD.RNAARR	ERI1	-2.5678	0.010234	0.344161
YFS.BLOOD.RNAARR	ADSS	-2.56681	0.010264	0.344861
CMC.BRAIN.RNASEQ_SPLICING	NCALD	-2.5667	0.0103	0.345454
GTEx.Brain_Frontal_Cortex_BA9	MRPL40	-2.566	0.0103	0.345454
CMC.BRAIN.RNASEQ	ZNF175	2.5652	0.01031	0.345481
METSIM.ADIPOSE.RNASEQ	GNPAT	2.56458	0.01033	0.345844
YFS.BLOOD.RNAARR	SCOC	-2.56435	0.01034	0.345871
YFS.BLOOD.RNAARR	RPS6KA4	-2.56308	0.01037	0.346566
GTEx.Brain_Putamen_basal_ganglia	ATP6AP1L	-2.5635	0.0104	0.346952
GTEx.Brain_Cerebellar_Hemisphere	BCR	2.5627	0.0104	0.346952
GTEx.Brain_Frontal_Cortex_BA9	H3F3A	2.56083	0.01044	0.347978
YFS.BLOOD.RNAARR	LRRC56	2.56001	0.01047	0.348435
GTEx.Brain_Cerebellum	EXOSC10	-2.55972	0.01048	0.348435
NTR.BLOOD.RNAARR	ERMP1	2.5598	0.0105	0.348435
CMC.BRAIN.RNASEQ_SPLICING	PPIP5K1	2.55903	0.0105	0.348435
op-fusion-fetal_brain-eur_sample-transcript_level	DHX38	-2.55949	0.0105	0.348435
CMC.BRAIN.RNASEQ_SPLICING	NUP54	-2.55788	0.01053	0.34884
CMC.BRAIN.RNASEQ	JPH2	-2.5579	0.010531	0.34884
NTR.BLOOD.RNAARR	HIST1H3E	2.5576	0.01054	0.34884
GTEx.Brain_Caudate_basal_ganglia	PET112	2.5564	0.01058	0.349856
METSIM.ADIPOSE.RNASEQ	ADAMTS13	2.55564	0.0106	0.349902
GTEx.Brain_Hypothalamus	WNT3	2.5561	0.0106	0.349902
METSIM.ADIPOSE.RNASEQ	DYNLL2	2.55454	0.01063	0.350324
GTEx.Brain_Hypothalamus	TMEM161B-AS1	-2.5539	0.01065	0.350324
GTEx.Brain_Cortex	RP11-152H18.3	-2.554	0.01065	0.350324
YFS.BLOOD.RNAARR	MPI	-2.55398	0.01065	0.350324
op-fusion-fetal_brain-eur_sample-transcript_level	HLA-A	-2.552	0.0107	0.351354
CMC.BRAIN.RNASEQ_SPLICING	RPL8	2.55205	0.0107	0.351354
NTR.BLOOD.RNAARR	INADL	2.5515	0.01073	0.351768
CMC.BRAIN.RNASEQ_SPLICING	TNIP2	2.55087	0.01075	0.351768
CMC.BRAIN.RNASEQ_SPLICING	NSUN6	2.55056	0.01075	0.351768
GTEx.Brain_Cerebellum	ZNF833P	2.5506	0.01075	0.351768
CMC.BRAIN.RNASEQ	PDGFD	2.54942	0.01079	0.35277
CMC.BRAIN.RNASEQ_SPLICING	WDR27	-2.54852	0.01082	0.353444
CMC.BRAIN.RNASEQ_SPLICING	CCDC104	-2.54814	0.01083	0.353464
CMC.BRAIN.RNASEQ	GPC5	2.5469	0.010868	0.354397
METSIM.ADIPOSE.RNASEQ	RP11-231C14.4	2.54659	0.010878	0.354416
CMC.BRAIN.RNASEQ_SPLICING	ZNF232	-2.54589	0.0109	0.354825
YFS.BLOOD.RNAARR	ATP6AP1L	-2.54528	0.010919	0.354918
CMC.BRAIN.RNASEQ	FAM153A	2.5449	0.010932	0.354918
METSIM.ADIPOSE.RNASEQ	LRRC57	2.5447	0.010937	0.354918
op-fusion-fetal_brain-eur_sample-transcript_level	ENAH	-2.5442	0.01095	0.354918
CMC.BRAIN.RNASEQ_SPLICING	FAM153A	2.54428	0.01095	0.354918
CMC.BRAIN.RNASEQ_SPLICING	TAB2	-2.54339	0.01098	0.355332
CMC.BRAIN.RNASEQ	HTR6	2.54259	0.011	0.355332
CMC.BRAIN.RNASEQ	DUSP3	2.5415	0.011	0.355332
op-fusion-fetal_brain-eur_sample-transcript_level	IRF5	-2.54226	0.01101	0.355332
GTEx.Brain_Cerebellum	TUBGCP6	2.5424	0.01101	0.355332
GTEx.Brain_Hippocampus	TMEM110	-2.5421	0.01102	0.35535
op-fusion-fetal_brain-eur_sample-gene_level	UBE2Q2L	2.5419	0.01103	0.355368
METSIM.ADIPOSE.RNASEQ	APTX	-2.54127	0.01104	0.355386
NTR.BLOOD.RNAARR	ZNF48	2.54	0.01109	0.355493
CMC.BRAIN.RNASEQ_SPLICING	EVI5	-2.53959	0.0111	0.355493
METSIM.ADIPOSE.RNASEQ	SUCLG2	-2.5387	0.0111	0.355493
CMC.BRAIN.RNASEQ_SPLICING	WDR27	2.53945	0.0111	0.355493
CMC.BRAIN.RNASEQ	KIFC2	2.53976	0.0111	0.355493
GTEx.Brain_Cerebellar_Hemisphere	SNHG17	-2.5397	0.0111	0.355493
GTEx.Brain_Cerebellum	SNX16	2.5382	0.011143	0.356487
CMC.BRAIN.RNASEQ	SNX32	2.53807	0.01115	0.356487
CMC.BRAIN.RNASEQ_SPLICING	LRP11	-2.53739	0.01117	0.356571
GTEx.Brain_Cerebellum	TMEM161B-AS1	-2.53651	0.011196	0.356571
YFS.BLOOD.RNAARR	MAP3K11	-2.53648	0.0112	0.356571
GTEx.Brain_Cerebellar_Hemisphere	MRPL34	2.53694	0.0112	0.356571
GTEx.Brain_Frontal_Cortex_BA9	SNHG17	-2.537	0.0112	0.356571
CMC.BRAIN.RNASEQ	ZCCHC4	-2.53552	0.011228	0.356843
CMC.BRAIN.RNASEQ	TESK2	2.53557	0.01123	0.356843
GTEx.Brain_Cerebellar_Hemisphere	NBAS	-2.5352	0.011237	0.356843
op-fusion-fetal_brain-eur_sample-transcript_level	CYP4V2	-2.53477	0.01125	0.356955
GTEx.Brain_Cerebellar_Hemisphere	TPRA1	2.5345	0.01126	0.356971
op-fusion-fetal_brain-eur_sample-transcript_level	RP11-664H17.1	-2.53416	0.01127	0.356988
CMC.BRAIN.RNASEQ_SPLICING	EVI5	2.53466	0.0113	0.357336
op-fusion-fetal_brain-eur_sample-gene_level	MARK3	2.53313	0.0113	0.357336
METSIM.ADIPOSE.RNASEQ	CAMK2G	2.5315	0.011356	0.35869
CMC.BRAIN.RNASEQ	EXOC6	-2.53107	0.01137	0.35869
GTEx.Brain_Cortex	CCDC66	2.5305	0.01139	0.35869
op-fusion-fetal_brain-eur_sample-transcript_level	ATP6AP1L	-2.5298	0.0114	0.35869
op-fusion-fetal_brain-eur_sample-transcript_level	SMAD5	-2.5312	0.0114	0.35869
CMC.BRAIN.RNASEQ_SPLICING	FAM49B	-2.52996	0.0114	0.35869
METSIM.ADIPOSE.RNASEQ	KBTBD11	2.52905	0.01144	0.359648
CMC.BRAIN.RNASEQ	CYP4X1	-2.52729	0.01149	0.36033
op-fusion-fetal_brain-eur_sample-gene_level	RP11-313J2.1	2.52753	0.01149	0.36033
METSIM.ADIPOSE.RNASEQ	GPR63	-2.52714	0.0115	0.36033
GTEx.Brain_Cerebellum	CENPV	2.5267	0.0115	0.36033
CMC.BRAIN.RNASEQ	GALNT10	2.5261	0.011533	0.361063
CMC.BRAIN.RNASEQ_SPLICING	HLA-F	-2.5247	0.01158	0.361801
CMC.BRAIN.RNASEQ_SPLICING	MIPOL1	-2.52451	0.011586	0.361801
METSIM.ADIPOSE.RNASEQ	MAP6D1	-2.5253	0.0116	0.361801
CMC.BRAIN.RNASEQ_SPLICING	MYO18A	-2.5256	0.0116	0.361801
CMC.BRAIN.RNASEQ	BEND4	-2.52211	0.011665	0.361801
YFS.BLOOD.RNAARR	ADORA3	-2.52172	0.011678	0.361801
METSIM.ADIPOSE.RNASEQ	TTC21B	2.52099	0.0117	0.361801
GTEx.Brain_Frontal_Cortex_BA9	ANAPC4	-2.5216	0.0117	0.361801
CMC.BRAIN.RNASEQ_SPLICING	NCALD	2.51998	0.0117	0.361801
GTEx.Brain_Cortex	ZNF696	2.52092	0.0117	0.361801
GTEx.Brain_Hypothalamus	MASTL	2.52087	0.0117	0.361801
METSIM.ADIPOSE.RNASEQ	HEBP1	-2.52172	0.0117	0.361801
CMC.BRAIN.RNASEQ_SPLICING	ZBTB4	-2.52152	0.0117	0.361801
CMC.BRAIN.RNASEQ_SPLICING	PRPSAP2	-2.52155	0.0117	0.361801
GTEx.Brain_Cerebellum	CCDC71	2.52071	0.01171	0.361801
YFS.BLOOD.RNAARR	CWC15	2.52037	0.01172	0.361801
GTEx.Brain_Cerebellar_Hemisphere	PRMT7	-2.52061	0.01172	0.361801
CMC.BRAIN.RNASEQ	CALHM2	2.52015	0.01173	0.361813
CMC.BRAIN.RNASEQ_SPLICING	RERG	2.5187	0.01178	0.362486
GTEx.Brain_Frontal_Cortex_BA9	ADAL	2.51832	0.01179	0.362486
op-fusion-fetal_brain-eur_sample-transcript_level	TRMT2A	2.51821	0.011795	0.362486
GTEx.Brain_Nucleus_accumbens_basal_ganglia	ATP6AP1L	-2.51771	0.0118	0.362486
GTEx.Brain_Cerebellar_Hemisphere	ZNF833P	2.51843	0.0118	0.362486
CMC.BRAIN.RNASEQ_SPLICING	WDR73	-2.51735	0.01182	0.362601
METSIM.ADIPOSE.RNASEQ	TACC3	2.51739	0.011823	0.362601
METSIM.ADIPOSE.RNASEQ	RPP25	2.5168	0.011843	0.362849
CMC.BRAIN.RNASEQ_SPLICING	GRIA1	-2.51649	0.011853	0.362849
CMC.BRAIN.RNASEQ_SPLICING	WDR27	-2.51639	0.01186	0.362849
YFS.BLOOD.RNAARR	ZNF593	-2.51543	0.011889	0.363176
GTEx.Brain_Cerebellum	PSMG1	-2.5153	0.01189	0.363176
GTEx.Brain_Cerebellum	AC139100.3	2.5127	0.01198	0.365063
GTEx.Brain_Cortex	H3F3A	2.51271	0.011981	0.365063
CMC.BRAIN.RNASEQ_SPLICING	MAGI2	2.51268	0.011982	0.365063
CMC.BRAIN.RNASEQ_SPLICING	PKP4	-2.51193	0.012007	0.365063
GTEx.Brain_Cerebellar_Hemisphere	ANAPC4	-2.5118	0.01201	0.365063
METSIM.ADIPOSE.RNASEQ	PSMD13	2.51185	0.01201	0.365063
METSIM.ADIPOSE.RNASEQ	IQCH-AS1	-2.5105	0.012056	0.365731
METSIM.ADIPOSE.RNASEQ	RP11-61A14.3	-2.51043	0.012058	0.365731
YFS.BLOOD.RNAARR	ARF3	-2.51018	0.012067	0.365731
GTEx.Brain_Cortex	RP11-274B21.10	-2.5095	0.01209	0.365731
CMC.BRAIN.RNASEQ_SPLICING	CHD1L	2.50897	0.0121	0.365731
METSIM.ADIPOSE.RNASEQ	VPS54	-2.51016	0.0121	0.365731
YFS.BLOOD.RNAARR	CLN5	2.50814	0.0121	0.365731
YFS.BLOOD.RNAARR	DCTN5	-2.5089	0.01211	0.365739
METSIM.ADIPOSE.RNASEQ	FAM69A	2.50861	0.01212	0.365748
CMC.BRAIN.RNASEQ_SPLICING	MPI	2.50842	0.01213	0.365756
METSIM.ADIPOSE.RNASEQ	ZFP1	-2.50695	0.012178	0.366271
CMC.BRAIN.RNASEQ_SPLICING	POLR2I	-2.50685	0.01218	0.366271
CMC.BRAIN.RNASEQ	AUH	-2.50682	0.012182	0.366271
METSIM.ADIPOSE.RNASEQ	COG7	2.50672	0.012186	0.366271
GTEx.Brain_Hypothalamus	PSMG1	-2.507	0.0122	0.366399
GTEx.Brain_Hippocampus	RP11-244F12.2	2.5059	0.012215	0.366415
METSIM.ADIPOSE.RNASEQ	PSMG1	-2.5057	0.01222	0.366415
METSIM.ADIPOSE.RNASEQ	GPNMB	2.5051	0.012241	0.366752
NTR.BLOOD.RNAARR	DDA1	2.5027	0.01232	0.368826
NTR.BLOOD.RNAARR	HLA-G	-2.5016	0.01236	0.368873
CMC.BRAIN.RNASEQ_SPLICING	HDAC2	2.50101	0.01238	0.368873
CMC.BRAIN.RNASEQ	STMN3	-2.5008	0.012391	0.368873
METSIM.ADIPOSE.RNASEQ	MT1F	-2.50064	0.012397	0.368873
CMC.BRAIN.RNASEQ_SPLICING	TDRKH	2.50142	0.0124	0.368873
CMC.BRAIN.RNASEQ	CACNG5	-2.5001	0.0124	0.368873
CMC.BRAIN.RNASEQ_SPLICING	PRPF6	-2.50193	0.0124	0.368873
GTEx.Brain_Cortex	AP000688.14	2.4998	0.0124	0.368873
CMC.BRAIN.RNASEQ	PART1	-2.4991	0.012451	0.370098
YFS.BLOOD.RNAARR	PAN3	-2.49634	0.0125	0.371261
METSIM.ADIPOSE.RNASEQ	GGNBP2	-2.49709	0.01252	0.371562
METSIM.ADIPOSE.RNASEQ	ULK3	2.4956	0.012576	0.372698
YFS.BLOOD.RNAARR	RALBP1	2.4953	0.01258	0.372698
CMC.BRAIN.RNASEQ_SPLICING	HINT1	2.49522	0.012588	0.372698
GTEx.Brain_Nucleus_accumbens_basal_ganglia	TRAPPC6B	2.494	0.01263	0.372793
GTEx.Brain_Caudate_basal_ganglia	AC103965.1	2.49352	0.01265	0.372793
NTR.BLOOD.RNAARR	RMND5A	2.49301	0.01267	0.372793
METSIM.ADIPOSE.RNASEQ	RP11-309L24.9	2.4922	0.012694	0.372793
CMC.BRAIN.RNASEQ_SPLICING	AKR1A1	2.49161	0.0127	0.372793
CMC.BRAIN.RNASEQ_SPLICING	UQCRH	2.49296	0.0127	0.372793
YFS.BLOOD.RNAARR	TLR4	-2.49299	0.0127	0.372793
op-fusion-fetal_brain-eur_sample-transcript_level	AC108004.2	2.493	0.0127	0.372793
GTEx.Brain_Cerebellar_Hemisphere	CTC-499B15.4	2.4918	0.0127	0.372793
CMC.BRAIN.RNASEQ_SPLICING	DNAH6	-2.49196	0.012704	0.372793
CMC.BRAIN.RNASEQ_SPLICING	POLN	2.4914	0.01272	0.372793
GTEx.Brain_Cerebellar_Hemisphere	SAAL1	-2.49157	0.01272	0.372793
GTEx.Brain_Frontal_Cortex_BA9	AC103965.1	2.49152	0.01272	0.372793
GTEx.Brain_Caudate_basal_ganglia	CCDC23	2.4901	0.01277	0.373393
CMC.BRAIN.RNASEQ_SPLICING	CAMK2G	2.48975	0.01278	0.373393
CMC.BRAIN.RNASEQ	ZNF593	-2.48944	0.01279	0.373393
op-fusion-fetal_brain-eur_sample-gene_level	RP11-1084E5.1	2.489	0.0128	0.373393
METSIM.ADIPOSE.RNASEQ	XRCC3	2.4897	0.0128	0.373393
GTEx.Brain_Cortex	PRMT7	-2.4906	0.0128	0.373393
NTR.BLOOD.RNAARR	CACNB2	-2.48888	0.01281	0.373395
CMC.BRAIN.RNASEQ_SPLICING	SLC9B1	-2.48846	0.01283	0.373415
CMC.BRAIN.RNASEQ	EIF2B1	-2.48813	0.012842	0.373415
YFS.BLOOD.RNAARR	STXBP3	2.48784	0.012852	0.373415
CMC.BRAIN.RNASEQ_SPLICING	HINT1	-2.48739	0.012868	0.373415
op-fusion-fetal_brain-eur_sample-transcript_level	GRAMD1B	-2.4871	0.01288	0.373415
YFS.BLOOD.RNAARR	SIRT4	2.48683	0.012889	0.373415
NTR.BLOOD.RNAARR	GCM1	-2.48691	0.01289	0.373415
CMC.BRAIN.RNASEQ_SPLICING	PRKACB	-2.48585	0.0129	0.373415
METSIM.ADIPOSE.RNASEQ	TDRD9	-2.4856	0.0129	0.373415
METSIM.ADIPOSE.RNASEQ	RAB24	-2.48619	0.012912	0.373475
CMC.BRAIN.RNASEQ	SDHB	2.48524	0.01295	0.374287
CMC.BRAIN.RNASEQ_SPLICING	ZNF37BP	-2.48434	0.01298	0.374581
CMC.BRAIN.RNASEQ	HIST1H2AB	2.4839	0.012995	0.374581
GTEx.Brain_Cerebellum	ZNF391	-2.483	0.013	0.374581
CMC.BRAIN.RNASEQ	GLI4	-2.48392	0.013	0.374581
CMC.BRAIN.RNASEQ	WDR76	-2.4835	0.01301	0.374582
CMC.BRAIN.RNASEQ_SPLICING	LMBR1	-2.4824	0.01305	0.375447
GTEx.Brain_Putamen_basal_ganglia	AF131215.9	-2.4815	0.01308	0.37545
YFS.BLOOD.RNAARR	CLC	2.48148	0.01308	0.37545
CMC.BRAIN.RNASEQ_SPLICING	UQCRH	-2.48007	0.0131	0.37545
op-fusion-fetal_brain-eur_sample-gene_level	ATP6AP1L	-2.4806	0.0131	0.37545
GTEx.Brain_Hippocampus	ZNF189	2.4807	0.0131	0.37545
METSIM.ADIPOSE.RNASEQ	TTC39B	-2.4807	0.01311	0.375451
METSIM.ADIPOSE.RNASEQ	NSUN6	-2.478	0.013214	0.377165
GTEx.Brain_Cerebellar_Hemisphere	MRPS18AP1	-2.4779	0.013217	0.377165
op-fusion-fetal_brain-eur_sample-transcript_level	GNA12	2.47779	0.01322	0.377165
CMC.BRAIN.RNASEQ	BMS1	-2.47782	0.01322	0.377165
GTEx.Brain_Cortex	DNAH1	2.4776	0.013225	0.377165
GTEx.Brain_Cerebellar_Hemisphere	RP5-935K16.1	-2.4774	0.013235	0.377165
CMC.BRAIN.RNASEQ_SPLICING	ZNF221	-2.47724	0.01324	0.377165
GTEx.Brain_Hippocampus	MLEC	2.4766	0.01326	0.377443
NTR.BLOOD.RNAARR	OPRL1	2.4764	0.01327	0.377443
YFS.BLOOD.RNAARR	GLTP	-2.47583	0.013293	0.377443
METSIM.ADIPOSE.RNASEQ	RP5-935K16.1	-2.4757	0.0133	0.377443
GTEx.Brain_Putamen_basal_ganglia	INPP5E	2.47691	0.0133	0.377443
GTEx.Brain_Cerebellar_Hemisphere	ATP6AP1L	-2.47503	0.01332	0.377443
NTR.BLOOD.RNAARR	RBM6	2.47497	0.013325	0.377443
GTEx.Brain_Cerebellar_Hemisphere	UVSSA	-2.4748	0.01333	0.377443
YFS.BLOOD.RNAARR	TMOD2	-2.47418	0.013354	0.377717
CMC.BRAIN.RNASEQ_SPLICING	RBM25	-2.47378	0.013369	0.377717
GTEx.Brain_Cerebellum	AKR1A1	2.47376	0.01337	0.377717
YFS.BLOOD.RNAARR	CPT2	-2.47334	0.013386	0.377717
op-fusion-fetal_brain-eur_sample-gene_level	LINC00242	-2.4717	0.0134	0.377717
YFS.BLOOD.RNAARR	SECISBP2	-2.47368	0.0134	0.377717
CMC.BRAIN.RNASEQ_SPLICING	ARIH2	2.47252	0.013416	0.377717
NTR.BLOOD.RNAARR	DCTN5	-2.4724	0.01342	0.377717
YFS.BLOOD.RNAARR	SCAMP2	-2.47159	0.013451	0.378307
GTEx.Brain_Cerebellar_Hemisphere	ZNF391	-2.47034	0.013499	0.379118
GTEx.Brain_Cerebellum	ADAM11	-2.4702	0.0135	0.379118
YFS.BLOOD.RNAARR	FOXRED1	2.46954	0.01353	0.37939
CMC.BRAIN.RNASEQ_SPLICING	ELP2	2.46907	0.013547	0.37939
GTEx.Brain_Cerebellum	MAP2K5	2.46895	0.01355	0.37939
METSIM.ADIPOSE.RNASEQ	SCO2	-2.469	0.01355	0.37939
GTEx.Brain_Cerebellar_Hemisphere	CTD-2037K23.2	-2.46824	0.01358	0.379939
CMC.BRAIN.RNASEQ_SPLICING	LY6H	-2.46673	0.0136	0.379939
GTEx.Brain_Caudate_basal_ganglia	INPP5E	2.4689	0.0136	0.379939
op-fusion-fetal_brain-eur_sample-transcript_level	UBE2Q2L	2.46729	0.01361	0.379939
CMC.BRAIN.RNASEQ_SPLICING	DPCD	2.46697	0.01363	0.380212
CMC.BRAIN.RNASEQ_SPLICING	NFKB1	2.4666	0.01364	0.380212
GTEx.Brain_Cerebellum	ADAL	2.466	0.01366	0.380488
YFS.BLOOD.RNAARR	LMNB1	2.46567	0.013676	0.380652
GTEx.Brain_Cerebellar_Hemisphere	FBXL18	2.46388	0.0137	0.381038
NTR.BLOOD.RNAARR	HEBP1	-2.46441	0.013724	0.381276
op-fusion-fetal_brain-eur_sample-transcript_level	TPGS2	-2.4643	0.01373	0.381276
METSIM.ADIPOSE.RNASEQ	RP11-738E22.3	-2.46397	0.013741	0.381276
METSIM.ADIPOSE.RNASEQ	MAP1LC3B	2.46371	0.013751	0.381276
GTEx.Brain_Caudate_basal_ganglia	NDUFV3	2.4629	0.01378	0.381276
METSIM.ADIPOSE.RNASEQ	MACC1	2.4628	0.013784	0.381276
CMC.BRAIN.RNASEQ_SPLICING	EXOC4	-2.4627	0.01379	0.381276
CMC.BRAIN.RNASEQ_SPLICING	RNH1	2.46269	0.01379	0.381276
CMC.BRAIN.RNASEQ_SPLICING	PLEKHH1	2.46228	0.013806	0.381276
CMC.BRAIN.RNASEQ_SPLICING	MANBA	-2.46191	0.01382	0.381276
op-fusion-fetal_brain-eur_sample-transcript_level	ARPC3	-2.46203	0.01382	0.381276
CMC.BRAIN.RNASEQ_SPLICING	DNAH6	2.46098	0.013856	0.381484
YFS.BLOOD.RNAARR	PHF10	-2.46013	0.01389	0.381484
YFS.BLOOD.RNAARR	TRMT61A	2.45995	0.013895	0.381484
YFS.BLOOD.RNAARR	CELSR3	-2.4603	0.0139	0.381484
GTEx.Brain_Cerebellar_Hemisphere	TULP4	-2.4607	0.0139	0.381484
op-fusion-fetal_brain-eur_sample-transcript_level	FARP1	2.46	0.0139	0.381484
GTEx.Brain_Hypothalamus	MSTN	-2.45952	0.01391	0.381484
op-fusion-fetal_brain-eur_sample-gene_level	RP11-152F13.3	-2.4595	0.01391	0.381484
NTR.BLOOD.RNAARR	ZMAT3	2.45867	0.013945	0.381484
YFS.BLOOD.RNAARR	ZFP1	-2.4587	0.01395	0.381484
CMC.BRAIN.RNASEQ_SPLICING	NIPSNAP3A	2.4582	0.01396	0.381484
CMC.BRAIN.RNASEQ	NUDT21	2.4581	0.013969	0.381484
CMC.BRAIN.RNASEQ	RPAP2	-2.45721	0.014	0.381484
METSIM.ADIPOSE.RNASEQ	SLC26A6	2.4566	0.014	0.381484
GTEx.Brain_Cerebellar_Hemisphere	CHFR	2.45715	0.014	0.381484
op-fusion-fetal_brain-eur_sample-transcript_level	EPS15L1	2.4573	0.014	0.381484
METSIM.ADIPOSE.RNASEQ	TMOD2	-2.4571	0.014004	0.381484
GTEx.Brain_Caudate_basal_ganglia	CTD-2192J16.22	-2.45691	0.01401	0.381484
CMC.BRAIN.RNASEQ_SPLICING	RPL32P3	-2.45652	0.014029	0.381725
CMC.BRAIN.RNASEQ_SPLICING	CCDC14	-2.45518	0.014081	0.382266
CMC.BRAIN.RNASEQ_SPLICING	GOLGB1	2.45517	0.014082	0.382266
GTEx.Brain_Cerebellum	VIPR2	-2.4546	0.0141	0.382266
METSIM.ADIPOSE.RNASEQ	OAS1	2.45566	0.0141	0.382266
op-fusion-fetal_brain-eur_sample-transcript_level	ZNF568	-2.4559	0.0141	0.382266
NTR.BLOOD.RNAARR	EGLN1	2.4542	0.01412	0.382266
CMC.BRAIN.RNASEQ_SPLICING	ZNF568	-2.4543	0.01412	0.382266
NTR.BLOOD.RNAARR	OLIG1	-2.4529	0.01417	0.383334
CMC.BRAIN.RNASEQ_SPLICING	COL5A2	-2.45251	0.014186	0.383334
GTEx.Brain_Putamen_basal_ganglia	ZNF589	-2.4524	0.01419	0.383334
CMC.BRAIN.RNASEQ_SPLICING	ICA1L	2.4519	0.01421	0.383599
GTEx.Brain_Caudate_basal_ganglia	NSUN6	-2.45069	0.01426	0.384116
YFS.BLOOD.RNAARR	SETDB1	-2.45062	0.014261	0.384116
CMC.BRAIN.RNASEQ_SPLICING	PSMG1	-2.4505	0.014267	0.384116
NTR.BLOOD.RNAARR	KIAA1530	-2.45047	0.01427	0.384116
METSIM.ADIPOSE.RNASEQ	PQLC2	-2.44786	0.01437	0.386255
CMC.BRAIN.RNASEQ_SPLICING	ARHGAP21	-2.44789	0.01437	0.386255
NTR.BLOOD.RNAARR	PPP1R3B	-2.4465	0.014425	0.387457
GTEx.Brain_Cerebellum	MRPS18AP1	-2.44526	0.01447	0.387527
YFS.BLOOD.RNAARR	UBFD1	-2.4454	0.01447	0.387527
CMC.BRAIN.RNASEQ_SPLICING	ZNF589	2.44522	0.014476	0.387527
op-fusion-fetal_brain-eur_sample-gene_level	RP1-97D16.1	-2.446	0.0145	0.387527
YFS.BLOOD.RNAARR	VARS2	2.4439	0.0145	0.387527
YFS.BLOOD.RNAARR	GKAP1	2.44465	0.0145	0.387527
NTR.BLOOD.RNAARR	PLXDC1	2.4457	0.0145	0.387527
CMC.BRAIN.RNASEQ_SPLICING	C15orf57	2.4445	0.01451	0.387527
CMC.BRAIN.RNASEQ_SPLICING	ELP2	2.44307	0.014563	0.388261
CMC.BRAIN.RNASEQ	C6orf164	2.44274	0.01458	0.388261
METSIM.ADIPOSE.RNASEQ	SNX32	2.44239	0.01459	0.388261
YFS.BLOOD.RNAARR	AUTS2	-2.44233	0.014593	0.388261
METSIM.ADIPOSE.RNASEQ	LY86	-2.44122	0.0146	0.388261
CMC.BRAIN.RNASEQ	ZMAT4	-2.44236	0.0146	0.388261
GTEx.Brain_Nucleus_accumbens_basal_ganglia	RP5-935K16.1	-2.4419	0.01461	0.388261
CMC.BRAIN.RNASEQ_SPLICING	LRBA	-2.44168	0.01462	0.388261
NTR.BLOOD.RNAARR	ZFP106	-2.44008	0.01468	0.389012
YFS.BLOOD.RNAARR	ZNF589	-2.44003	0.0147	0.389012
YFS.BLOOD.RNAARR	RBM6	2.43913	0.0147	0.389012
CMC.BRAIN.RNASEQ	UTP23	2.43994	0.0147	0.389012
GTEx.Brain_Frontal_Cortex_BA9	XRCC6BP1	2.4389	0.0147	0.389012
op-fusion-fetal_brain-eur_sample-transcript_level	ELP2	-2.4386	0.01474	0.389797
GTEx.Brain_Cortex	DDX59	2.43788	0.014774	0.390422
YFS.BLOOD.RNAARR	B4GALT7	2.43734	0.014796	0.390451
CMC.BRAIN.RNASEQ	CDC25A	-2.438	0.0148	0.390451
NTR.BLOOD.RNAARR	ARL4C	-2.4368	0.01482	0.390451
METSIM.ADIPOSE.RNASEQ	CARD9	-2.43677	0.01482	0.390451
YFS.BLOOD.RNAARR	DDX59	2.43659	0.014827	0.390451
NTR.BLOOD.RNAARR	MAP2K5	2.43544	0.01487	0.39131
GTEx.Brain_Cerebellar_Hemisphere	AZGP1	-2.43544	0.0149	0.391552
GTEx.Brain_Frontal_Cortex_BA9	DUS2	-2.4358	0.0149	0.391552
METSIM.ADIPOSE.RNASEQ	SNHG17	-2.4336	0.01495	0.392591
CMC.BRAIN.RNASEQ_SPLICING	ZNF589	-2.43317	0.014967	0.392733
CMC.BRAIN.RNASEQ	CCDC66	2.4327	0.015	0.392733
GTEx.Brain_Frontal_Cortex_BA9	SLC22A3	2.4333	0.015	0.392733
GTEx.Brain_Frontal_Cortex_BA9	METTL21B	-2.4313	0.015	0.392733
GTEx.Brain_Cerebellar_Hemisphere	PDCD6	-2.43218	0.01501	0.392733
GTEx.Brain_Cerebellar_Hemisphere	NDUFA10	2.4319	0.015018	0.392733
GTEx.Brain_Cortex	AC103965.1	2.431	0.01505	0.392851
op-fusion-fetal_brain-eur_sample-transcript_level	EVI5	-2.431	0.01506	0.392851
op-fusion-fetal_brain-eur_sample-transcript_level	RRH	-2.43078	0.01507	0.392851
CMC.BRAIN.RNASEQ_SPLICING	IFI27	-2.43068	0.01507	0.392851
op-fusion-fetal_brain-eur_sample-transcript_level	GEMIN2	2.4304	0.01508	0.392851
op-fusion-fetal_brain-eur_sample-transcript_level	ATG10	-2.4292	0.0151	0.392851
op-fusion-fetal_brain-eur_sample-gene_level	RP11-73M18.7	2.42916	0.0151	0.392851
YFS.BLOOD.RNAARR	MMEL1	2.42935	0.015126	0.392851
CMC.BRAIN.RNASEQ_SPLICING	CRLF1	-2.42879	0.01515	0.392851
YFS.BLOOD.RNAARR	ZNF75A	-2.4286	0.01516	0.392851
METSIM.ADIPOSE.RNASEQ	NSFL1C	2.4284	0.01516	0.392851
YFS.BLOOD.RNAARR	METTL3	2.42827	0.015171	0.392851
METSIM.ADIPOSE.RNASEQ	DCTN5	-2.42799	0.015183	0.392851
METSIM.ADIPOSE.RNASEQ	RNPS1	-2.42794	0.015185	0.392851
NTR.BLOOD.RNAARR	KLC1	2.4279	0.015188	0.392851
CMC.BRAIN.RNASEQ	OLFM1	2.42773	0.015194	0.392851
YFS.BLOOD.RNAARR	COL7A1	2.42804	0.0152	0.392851
GTEx.Brain_Cerebellum	INPP5B	2.42711	0.01522	0.393098
CMC.BRAIN.RNASEQ_SPLICING	CUL4A	-2.4261	0.0153	0.394638
CMC.BRAIN.RNASEQ	ELP2	2.42505	0.01531	0.394638
GTEx.Brain_Frontal_Cortex_BA9	ZNF593	-2.42443	0.01533	0.394638
METSIM.ADIPOSE.RNASEQ	C1orf27	2.42451	0.01533	0.394638
GTEx.Brain_Cerebellum	UBE2Q2P1	-2.42416	0.01534	0.394638
GTEx.Brain_Cerebellum	TRGC2	2.424	0.01535	0.394638
GTEx.Brain_Hippocampus	RPS27L	2.4236	0.015367	0.394638
METSIM.ADIPOSE.RNASEQ	INPP5E	2.42365	0.01537	0.394638
CMC.BRAIN.RNASEQ_SPLICING	ELP2	-2.42345	0.015374	0.394638
CMC.BRAIN.RNASEQ_SPLICING	PRMT7	-2.42355	0.0154	0.394642
op-fusion-fetal_brain-eur_sample-transcript_level	ECSIT	-2.4217	0.0154	0.394642
CMC.BRAIN.RNASEQ_SPLICING	GTDC1	2.4217	0.015448	0.394642
GTEx.Brain_Cerebellum	YEATS2-AS1	2.42162	0.01545	0.394642
YFS.BLOOD.RNAARR	CTSW	-2.42157	0.01545	0.394642
YFS.BLOOD.RNAARR	THYN1	-2.42139	0.01546	0.394642
NTR.BLOOD.RNAARR	NSFL1C	2.4209	0.01548	0.394642
METSIM.ADIPOSE.RNASEQ	GDPD3	-2.42079	0.015487	0.394642
YFS.BLOOD.RNAARR	CBX7	-2.42067	0.01549	0.394642
CMC.BRAIN.RNASEQ_SPLICING	GABPB2	-2.41975	0.0155	0.394642
GTEx.Brain_Cerebellar_Hemisphere	INPP5E	2.4199	0.0155	0.394642
GTEx.Brain_Cerebellar_Hemisphere	WNT3	2.4197	0.0155	0.394642
GTEx.Brain_Cerebellar_Hemisphere	CCDC23	2.41979	0.01553	0.395138
CMC.BRAIN.RNASEQ_SPLICING	MGA	2.41888	0.01557	0.395316
YFS.BLOOD.RNAARR	WDR6	2.41855	0.0156	0.395316
op-fusion-fetal_brain-eur_sample-transcript_level	PPAPDC1B	-2.41777	0.0156	0.395316
CMC.BRAIN.RNASEQ	SAMD12	2.41752	0.0156	0.395316
METSIM.ADIPOSE.RNASEQ	PCK2	-2.4186	0.0156	0.395316
GTEx.Brain_Frontal_Cortex_BA9	ZNF75A	-2.419	0.0156	0.395316
CMC.BRAIN.RNASEQ	MTOR	-2.41763	0.01562	0.395556
YFS.BLOOD.RNAARR	SND1	-2.41683	0.015656	0.395744
METSIM.ADIPOSE.RNASEQ	SH3D21	2.4167	0.01566	0.395744
YFS.BLOOD.RNAARR	LRRC57	2.41664	0.015664	0.395744
YFS.BLOOD.RNAARR	TMEM126A	-2.41633	0.01568	0.395744
METSIM.ADIPOSE.RNASEQ	SPAG7	2.41628	0.01568	0.395744
NTR.BLOOD.RNAARR	VASH1	-2.4159	0.015696	0.395882
GTEx.Brain_Cortex	COL7A1	2.4149	0.015739	0.396617
CMC.BRAIN.RNASEQ_SPLICING	HLA-A	-2.4141	0.01577	0.396617
CMC.BRAIN.RNASEQ_SPLICING	RNF123	2.41359	0.015796	0.396617
CMC.BRAIN.RNASEQ	SFMBT1	-2.4138	0.0158	0.396617
METSIM.ADIPOSE.RNASEQ	CACNB3	2.41273	0.0158	0.396617
METSIM.ADIPOSE.RNASEQ	XRCC6BP1	2.41415	0.0158	0.396617
YFS.BLOOD.RNAARR	HELZ	2.4135	0.015801	0.396617
YFS.BLOOD.RNAARR	EHBP1L1	-2.41322	0.01581	0.396617
NTR.BLOOD.RNAARR	LPAR2	-2.413	0.01582	0.396617
CMC.BRAIN.RNASEQ	LOC100130705	2.4124	0.015848	0.397055
METSIM.ADIPOSE.RNASEQ	TP53BP1	2.4117	0.015879	0.397567
op-fusion-fetal_brain-eur_sample-gene_level	TEPP	2.4111	0.0159	0.397828
GTEx.Brain_Cerebellum	S100A6	-2.41051	0.01593	0.398314
CMC.BRAIN.RNASEQ_SPLICING	THUMPD3	2.40957	0.015971	0.3986
GTEx.Brain_Hypothalamus	MRPS18AP1	-2.4094	0.01598	0.3986
op-fusion-fetal_brain-eur_sample-transcript_level	ARL5B	-2.4093	0.01598	0.3986
METSIM.ADIPOSE.RNASEQ	JARID2	2.4093	0.016	0.3986
YFS.BLOOD.RNAARR	EBF4	2.40781	0.016	0.3986
GTEx.Brain_Cerebellum	TTC21B	2.40881	0.016005	0.3986
CMC.BRAIN.RNASEQ_SPLICING	CHFR	-2.4082	0.01603	0.398719
NTR.BLOOD.RNAARR	INTS4	-2.4082	0.016031	0.398719
CMC.BRAIN.RNASEQ	FAHD1	2.4079	0.016042	0.39873
NTR.BLOOD.RNAARR	UQCRH	-2.4068	0.01609	0.399365
op-fusion-fetal_brain-eur_sample-transcript_level	SETD5-AS1	-2.4068	0.0161	0.399365
CMC.BRAIN.RNASEQ_SPLICING	ORAI2	-2.40658	0.016103	0.399365
op-fusion-fetal_brain-eur_sample-gene_level	CSPG4P11	2.4064	0.01611	0.399365
CMC.BRAIN.RNASEQ	ABHD3	-2.40477	0.01618	0.400277
YFS.BLOOD.RNAARR	MTX1	-2.40476	0.016183	0.400277
YFS.BLOOD.RNAARR	MRPL37	-2.40471	0.016185	0.400277
METSIM.ADIPOSE.RNASEQ	RBM6	2.4034	0.0162	0.400277
GTEx.Brain_Cortex	MTMR3	2.4042	0.0162	0.400277
CMC.BRAIN.RNASEQ_SPLICING	POP5	2.4036	0.01623	0.400445
CMC.BRAIN.RNASEQ	CRELD2	2.4033	0.01625	0.400445
METSIM.ADIPOSE.RNASEQ	ZNF436	-2.40293	0.01626	0.400445
NTR.BLOOD.RNAARR	AK5	-2.403	0.01626	0.400445
op-fusion-fetal_brain-eur_sample-transcript_level	CSPG4P11	2.40307	0.01626	0.400445
CMC.BRAIN.RNASEQ	XRCC6BP1	2.40259	0.01628	0.400635
YFS.BLOOD.RNAARR	EXOC8	-2.40236	0.016289	0.400635
GTEx.Brain_Caudate_basal_ganglia	FBXW4P1	2.4024	0.0163	0.400644
GTEx.Brain_Cerebellar_Hemisphere	DHODH	-2.40156	0.01633	0.401103
METSIM.ADIPOSE.RNASEQ	CWF19L2	-2.4012	0.01634	0.401103
METSIM.ADIPOSE.RNASEQ	EXOC4	-2.401	0.016352	0.401136
CMC.BRAIN.RNASEQ_SPLICING	GRIA4	2.40055	0.01637	0.401316
GTEx.Brain_Cortex	AC015849.19	2.399	0.0164	0.401789
GTEx.Brain_Cerebellum	MST1R	-2.39926	0.01643	0.402262
METSIM.ADIPOSE.RNASEQ	CTC-228N24.3	-2.39879	0.01645	0.40249
CMC.BRAIN.RNASEQ_SPLICING	LY96	-2.39705	0.0165	0.402907
CMC.BRAIN.RNASEQ_SPLICING	C17orf80	2.39836	0.0165	0.402907
METSIM.ADIPOSE.RNASEQ	NIPSNAP3A	2.39704	0.01653	0.402907
GTEx.Brain_Putamen_basal_ganglia	RBM6	2.3967	0.01654	0.402907
CMC.BRAIN.RNASEQ_SPLICING	SNCA	2.39667	0.01654	0.402907
CMC.BRAIN.RNASEQ_SPLICING	DNAH6	2.39676	0.016541	0.402907
METSIM.ADIPOSE.RNASEQ	CTC-332L22.1	-2.39674	0.016542	0.402907
METSIM.ADIPOSE.RNASEQ	MPPE1	-2.3961	0.01657	0.403328
GTEx.Brain_Nucleus_accumbens_basal_ganglia	SURF1	2.39583	0.0166	0.403537
GTEx.Brain_Cerebellum	CTD-2020K17.3	-2.3948	0.0166	0.403537
YFS.BLOOD.RNAARR	MLLT10	2.39474	0.01663	0.404005
GTEx.Brain_Cerebellum	CDC25A	-2.39371	0.01668	0.404958
CMC.BRAIN.RNASEQ_SPLICING	TATDN3	-2.39325	0.0167	0.405182
CMC.BRAIN.RNASEQ_SPLICING	ZNF37BP	-2.39268	0.01673	0.405498
GTEx.Brain_Cerebellum	CSRNP2	2.3923	0.01674	0.405498
YFS.BLOOD.RNAARR	ZNF605	-2.39211	0.016752	0.405498
CMC.BRAIN.RNASEQ_SPLICING	GRAMD1B	2.39176	0.01677	0.405498
YFS.BLOOD.RNAARR	TSFM	2.39129	0.016789	0.405498
GTEx.Brain_Hypothalamus	QSER1	-2.3902	0.0168	0.405498
CMC.BRAIN.RNASEQ_SPLICING	ZNF268	-2.3911	0.0168	0.405498
CMC.BRAIN.RNASEQ_SPLICING	C17orf80	-2.3915	0.0168	0.405498
CMC.BRAIN.RNASEQ	C1orf95	2.39088	0.01681	0.405498
CMC.BRAIN.RNASEQ_SPLICING	PSMG1	2.3898	0.01686	0.405571
CMC.BRAIN.RNASEQ	EXOSC10	-2.38946	0.01687	0.405571
op-fusion-fetal_brain-eur_sample-gene_level	RP11-58A17.3	-2.3894	0.01687	0.405571
GTEx.Brain_Cerebellum	LYSMD4	-2.38933	0.01688	0.405571
YFS.BLOOD.RNAARR	DDX1	-2.38936	0.0169	0.405571
CMC.BRAIN.RNASEQ_SPLICING	VPS53	2.38882	0.0169	0.405571
GTEx.Brain_Hypothalamus	MTMR3	2.3894	0.0169	0.405571
NTR.BLOOD.RNAARR	THUMPD3	-2.38869	0.016909	0.405571
GTEx.Brain_Cerebellum	MPI	-2.38863	0.01691	0.405571
GTEx.Brain_Cerebellum	H3F3A	2.38817	0.01693	0.405629
CMC.BRAIN.RNASEQ	HPR	2.3881	0.016934	0.405629
METSIM.ADIPOSE.RNASEQ	SLC17A9	-2.3877	0.01696	0.405735
NTR.BLOOD.RNAARR	RAC2	2.387	0.01696	0.405735
CMC.BRAIN.RNASEQ_SPLICING	CAMTA2	-2.38682	0.017	0.406415
CMC.BRAIN.RNASEQ_SPLICING	PDCD2	-2.38648	0.01701	0.406415
CMC.BRAIN.RNASEQ_SPLICING	IFI27	2.3859	0.017037	0.406757
CMC.BRAIN.RNASEQ_SPLICING	CCNB1IP1	2.38556	0.017053	0.406757
CMC.BRAIN.RNASEQ	LCMT2	2.385	0.01708	0.406757
CMC.BRAIN.RNASEQ_SPLICING	PRKACB	-2.38494	0.0171	0.406757
METSIM.ADIPOSE.RNASEQ	ZNF589	-2.3841	0.0171	0.406757
CMC.BRAIN.RNASEQ_SPLICING	PTK2	-2.38386	0.0171	0.406757
GTEx.Brain_Hypothalamus	GSTZ1	-2.384	0.0171	0.406757
CMC.BRAIN.RNASEQ	LTBP1	2.38331	0.01716	0.407334
op-fusion-fetal_brain-eur_sample-gene_level	RP11-56B16.2	2.3833	0.01716	0.407334
op-fusion-fetal_brain-eur_sample-transcript_level	RP11-56B16.2	2.38326	0.01716	0.407334
GTEx.Brain_Hypothalamus	ATP6AP1L	-2.383	0.01717	0.407334
GTEx.Brain_Frontal_Cortex_BA9	EFEMP1	-2.383	0.017193	0.407334
GTEx.Brain_Hypothalamus	CTRL	-2.3827	0.0172	0.407334
CMC.BRAIN.RNASEQ_SPLICING	SEC14L1	-2.38252	0.0172	0.407334
CMC.BRAIN.RNASEQ	SPON2	-2.38216	0.017212	0.407361
METSIM.ADIPOSE.RNASEQ	RP11-488L18.10	-2.38183	0.01723	0.407531
GTEx.Brain_Cerebellar_Hemisphere	EFNA1	2.38113	0.01726	0.407905
YFS.BLOOD.RNAARR	PELI2	-2.38091	0.01727	0.407905
YFS.BLOOD.RNAARR	CCDC6	-2.38066	0.01728	0.407905
CMC.BRAIN.RNASEQ	PEX11A	2.3802	0.0173	0.407905
GTEx.Brain_Cortex	TNFSF13	2.381	0.0173	0.407905
GTEx.Brain_Hypothalamus	RP11-379F4.4	-2.3796	0.01733	0.408101
METSIM.ADIPOSE.RNASEQ	AP003774.6	-2.3797	0.01733	0.408101
GTEx.Brain_Cortex	MST1L	-2.37827	0.017394	0.409237
YFS.BLOOD.RNAARR	FHL2	2.37775	0.0174	0.409237
GTEx.Brain_Cerebellum	CTD-2083E4.5	-2.37773	0.017419	0.409246
CMC.BRAIN.RNASEQ	EIF5	2.37754	0.01743	0.409246
CMC.BRAIN.RNASEQ_SPLICING	DPCD	-2.37709	0.01745	0.409246
op-fusion-fetal_brain-eur_sample-gene_level	C3orf70	-2.377	0.017453	0.409246
CMC.BRAIN.RNASEQ_SPLICING	NCOA1	-2.37673	0.017467	0.409246
YFS.BLOOD.RNAARR	SLC7A6	2.3763	0.01749	0.409246
YFS.BLOOD.RNAARR	BAG5	2.37622	0.017491	0.409246
GTEx.Brain_Caudate_basal_ganglia	RP11-244F12.2	2.37601	0.0175	0.409246
CMC.BRAIN.RNASEQ_SPLICING	PRCD	2.37548	0.0175	0.409246
CMC.BRAIN.RNASEQ_SPLICING	ZNF37BP	2.37565	0.01752	0.409246
CMC.BRAIN.RNASEQ_SPLICING	RERG	-2.3755	0.01752	0.409246
CMC.BRAIN.RNASEQ	OCEL1	-2.3743	0.01758	0.410393
GTEx.Brain_Cerebellar_Hemisphere	NDUFA6	2.3738	0.0176	0.410605
op-fusion-fetal_brain-eur_sample-transcript_level	ERP29	-2.3735	0.01762	0.410817
NTR.BLOOD.RNAARR	UTP23	2.3723	0.017678	0.411892
YFS.BLOOD.RNAARR	TOX4	2.3721	0.017688	0.411892
YFS.BLOOD.RNAARR	AGPS	-2.37115	0.0177	0.411894
GTEx.Brain_Caudate_basal_ganglia	ATP6AP1L	-2.3716	0.01771	0.411894
op-fusion-fetal_brain-eur_sample-transcript_level	RP11-73M18.7	2.3704	0.01777	0.411951
YFS.BLOOD.RNAARR	POMT2	2.37025	0.017776	0.411951
CMC.BRAIN.RNASEQ	NDUFS4	2.3699	0.017792	0.411951
METSIM.ADIPOSE.RNASEQ	FAM124B	2.37043	0.0178	0.411951
NTR.BLOOD.RNAARR	CCDC127	-2.36985	0.0178	0.411951
METSIM.ADIPOSE.RNASEQ	TIMM10B	2.36966	0.0178	0.411951
CMC.BRAIN.RNASEQ	SPAG7	2.3695	0.0178	0.411951
CMC.BRAIN.RNASEQ_SPLICING	WSB1	-2.3701	0.0178	0.411951
CMC.BRAIN.RNASEQ	FAM182A	-2.3691	0.017833	0.412233
CMC.BRAIN.RNASEQ_SPLICING	PCMT1	-2.369	0.01784	0.412233
YFS.BLOOD.RNAARR	CASP7	2.36875	0.01785	0.412233
NTR.BLOOD.RNAARR	ARF3	-2.36858	0.017856	0.412233
CMC.BRAIN.RNASEQ_SPLICING	EIF2A	-2.3683	0.01787	0.412237
CMC.BRAIN.RNASEQ_SPLICING	KCNT2	-2.36753	0.0179	0.412237
YFS.BLOOD.RNAARR	WIPF1	-2.36692	0.0179	0.412237
op-fusion-fetal_brain-eur_sample-transcript_level	NCALD	2.36851	0.0179	0.412237
CMC.BRAIN.RNASEQ	SEZ6L	-2.3669	0.01794	0.412883
CMC.BRAIN.RNASEQ	ALG12	2.3666	0.01795	0.412883
GTEx.Brain_Nucleus_accumbens_basal_ganglia	AC103965.1	2.3658	0.01799	0.413023
GTEx.Brain_Cortex	VPS8	-2.3657	0.017997	0.413023
GTEx.Brain_Hippocampus	ATP6AP1L	-2.3658	0.018	0.413023
GTEx.Brain_Hypothalamus	DLD	-2.3663	0.018	0.413023
GTEx.Brain_Frontal_Cortex_BA9	PQLC1	-2.3646	0.01805	0.413918
METSIM.ADIPOSE.RNASEQ	RP11-268J15.5	-2.36389	0.01808	0.414284
op-fusion-fetal_brain-eur_sample-transcript_level	TXNDC17	2.3642	0.0181	0.414284
YFS.BLOOD.RNAARR	XRCC6BP1	2.36339	0.018108	0.414284
CMC.BRAIN.RNASEQ_SPLICING	UBC	2.3634	0.01811	0.414284
GTEx.Brain_Putamen_basal_ganglia	CCDC66	2.3618	0.01819	0.414442
CMC.BRAIN.RNASEQ	C3orf70	2.3622	0.0182	0.414442
op-fusion-fetal_brain-eur_sample-gene_level	VTRNA2-1	2.3625	0.0182	0.414442
METSIM.ADIPOSE.RNASEQ	PAQR8	-2.3623	0.0182	0.414442
NTR.BLOOD.RNAARR	C7orf16	2.3615	0.0182	0.414442
CMC.BRAIN.RNASEQ	MYO1D	2.3605	0.0182	0.414442
YFS.BLOOD.RNAARR	THOC5	2.36148	0.0182	0.414442
METSIM.ADIPOSE.RNASEQ	CDKN2AIPNL	2.36142	0.018205	0.414442
GTEx.Brain_Cortex	MRPS18AP1	-2.361	0.018223	0.414601
METSIM.ADIPOSE.RNASEQ	RSAD1	-2.35987	0.01828	0.415254
GTEx.Brain_Hippocampus	MRPS18AP1	-2.3598	0.01829	0.415254
GTEx.Brain_Cortex	WDR73	2.36	0.0183	0.415254
GTEx.Brain_Cerebellar_Hemisphere	PTMA	2.3594	0.018303	0.415254
YFS.BLOOD.RNAARR	AKR1A1	2.35923	0.018313	0.415254
METSIM.ADIPOSE.RNASEQ	H3F3A	2.35905	0.01832	0.415254
METSIM.ADIPOSE.RNASEQ	PARS2	2.35898	0.01833	0.415254
CMC.BRAIN.RNASEQ	LIN52	2.35872	0.01834	0.415254
op-fusion-fetal_brain-eur_sample-transcript_level	PTCH2	2.358	0.01837	0.41566
CMC.BRAIN.RNASEQ_SPLICING	SNUPN	-2.35782	0.01838	0.41566
CMC.BRAIN.RNASEQ_SPLICING	PTK2	-2.35757	0.0184	0.415862
op-fusion-fetal_brain-eur_sample-transcript_level	GPSM1	2.3567	0.01844	0.416157
METSIM.ADIPOSE.RNASEQ	C21orf49	-2.3561	0.018467	0.416157
CMC.BRAIN.RNASEQ	MRPS21	-2.35572	0.01849	0.416157
CMC.BRAIN.RNASEQ	SLC16A10	-2.35565	0.01849	0.416157
op-fusion-fetal_brain-eur_sample-transcript_level	BTN2A2	-2.3548	0.0185	0.416157
op-fusion-fetal_brain-eur_sample-transcript_level	ZNF568	-2.3552	0.0185	0.416157
GTEx.Brain_Cerebellar_Hemisphere	CSPG4P11	-2.35482	0.01853	0.416157
METSIM.ADIPOSE.RNASEQ	ZNF792	-2.3548	0.01853	0.416157
YFS.BLOOD.RNAARR	CCDC23	2.35429	0.018558	0.416157
CMC.BRAIN.RNASEQ_SPLICING	TMEM87B	2.35425	0.01856	0.416157
CMC.BRAIN.RNASEQ_SPLICING	TMEM87B	-2.35425	0.01856	0.416157
GTEx.Brain_Cerebellum	CBX3	-2.3542	0.01856	0.416157
GTEx.Brain_Caudate_basal_ganglia	TRGC2	2.3541	0.01857	0.416157
GTEx.Brain_Cerebellum	RBM6	2.35377	0.01858	0.416157
CMC.BRAIN.RNASEQ_SPLICING	CFL1	-2.35376	0.01858	0.416157
op-fusion-fetal_brain-eur_sample-transcript_level	LINC00856	-2.3536	0.01859	0.416157
op-fusion-fetal_brain-eur_sample-transcript_level	CRYBB2P1	2.35289	0.018628	0.416565
CMC.BRAIN.RNASEQ_SPLICING	PMS2CL	-2.35265	0.01864	0.416565
GTEx.Brain_Cortex	EYA3	2.35202	0.018672	0.416565
CMC.BRAIN.RNASEQ	TMCO3	2.3516	0.018692	0.416565
NTR.BLOOD.RNAARR	KLHL3	2.35188	0.0187	0.416565
METSIM.ADIPOSE.RNASEQ	AK9	-2.35058	0.0187	0.416565
GTEx.Brain_Cortex	ZNF584	2.35243	0.0187	0.416565
GTEx.Brain_Frontal_Cortex_BA9	C5orf55	-2.3512	0.01871	0.416565
CMC.BRAIN.RNASEQ	FAM53A	2.3511	0.018718	0.416565
CMC.BRAIN.RNASEQ_SPLICING	NSUN6	-2.35078	0.01873	0.416565
YFS.BLOOD.RNAARR	PNPLA6	-2.35088	0.01873	0.416565
CMC.BRAIN.RNASEQ	SCO2	-2.3504	0.01875	0.41674
NTR.BLOOD.RNAARR	ZNF391	-2.3503	0.01876	0.41674
CMC.BRAIN.RNASEQ_SPLICING	LMBR1	2.34982	0.018783	0.41689
GTEx.Brain_Cerebellar_Hemisphere	SLC39A4	-2.34955	0.018796	0.41689
METSIM.ADIPOSE.RNASEQ	PIK3CB	2.3496	0.0188	0.41689
GTEx.Brain_Cerebellum	CTA-228A9.3	-2.3486	0.01885	0.417342
op-fusion-fetal_brain-eur_sample-transcript_level	ARID4B	-2.3484	0.01886	0.417342
op-fusion-fetal_brain-eur_sample-transcript_level	LINC01125	-2.3483	0.01886	0.417342
YFS.BLOOD.RNAARR	PPBP	2.34745	0.0189	0.417342
CMC.BRAIN.RNASEQ_SPLICING	MYOM2	2.34796	0.0189	0.417342
CMC.BRAIN.RNASEQ	ADAM9	2.34846	0.0189	0.417342
GTEx.Brain_Hypothalamus	DGCR2	2.3476	0.0189	0.417342
op-fusion-fetal_brain-eur_sample-transcript_level	CHMP1B	-2.3472	0.01891	0.417342
GTEx.Brain_Cerebellum	CTD-2619J13.17	2.34639	0.01896	0.417342
YFS.BLOOD.RNAARR	PPTC7	-2.34599	0.018977	0.417342
CMC.BRAIN.RNASEQ_SPLICING	PCMT1	2.34602	0.01898	0.417342
YFS.BLOOD.RNAARR	POLR2D	2.34463	0.019	0.417342
CMC.BRAIN.RNASEQ	RBM6	2.3463	0.019	0.417342
op-fusion-fetal_brain-eur_sample-transcript_level	RPS23	2.3456	0.019	0.417342
op-fusion-fetal_brain-eur_sample-transcript_level	PPAPDC1B	-2.345	0.019	0.417342
GTEx.Brain_Nucleus_accumbens_basal_ganglia	LRRC37A	2.3452	0.019	0.417342
NTR.BLOOD.RNAARR	HVCN1	-2.34523	0.019016	0.417342
YFS.BLOOD.RNAARR	SNCA	-2.34508	0.01902	0.417342
YFS.BLOOD.RNAARR	DDA1	2.3445	0.01905	0.417757
CMC.BRAIN.RNASEQ_SPLICING	EXOG	-2.34401	0.019078	0.417925
METSIM.ADIPOSE.RNASEQ	DIDO1	2.344	0.01908	0.417925
YFS.BLOOD.RNAARR	LETMD1	2.34375	0.019091	0.417925
METSIM.ADIPOSE.RNASEQ	HAP1	-2.34324	0.01912	0.418317
GTEx.Brain_Caudate_basal_ganglia	BTN3A2	2.3422	0.01917	0.418825
YFS.BLOOD.RNAARR	LCMT2	2.34206	0.019177	0.418825
CMC.BRAIN.RNASEQ	DDIT4L	2.34187	0.019187	0.418825
op-fusion-fetal_brain-eur_sample-gene_level	CYP4V2	-2.341	0.0192	0.418825
op-fusion-fetal_brain-eur_sample-gene_level	HLA-A	-2.342	0.0192	0.418825
GTEx.Brain_Cerebellum	RUFY1	-2.34143	0.01921	0.418825
NTR.BLOOD.RNAARR	NSUN6	-2.3411	0.01923	0.418993
NTR.BLOOD.RNAARR	N4BP2	-2.34085	0.01924	0.418993
CMC.BRAIN.RNASEQ	MST1	2.3393	0.0193	0.419503
GTEx.Brain_Cortex	ATP6AP1L	-2.3404	0.0193	0.419503
CMC.BRAIN.RNASEQ_SPLICING	PWRN1	-2.33966	0.0193	0.419503
CMC.BRAIN.RNASEQ	SDCCAG3	-2.33954	0.019308	0.419503
CMC.BRAIN.RNASEQ_SPLICING	PET112	-2.33881	0.01935	0.420173
CMC.BRAIN.RNASEQ	UQCRH	2.33794	0.01939	0.420263
CMC.BRAIN.RNASEQ	ESYT3	-2.3376	0.0194	0.420263
NTR.BLOOD.RNAARR	SNAPC4	2.3377	0.0194	0.420263
CMC.BRAIN.RNASEQ_SPLICING	POLN	-2.33766	0.01941	0.420263
METSIM.ADIPOSE.RNASEQ	TRIM66	2.33756	0.01941	0.420263
CMC.BRAIN.RNASEQ_SPLICING	KIAA0586	-2.33699	0.01944	0.420671
GTEx.Brain_Cerebellar_Hemisphere	PET112	2.3366	0.01946	0.420759
CMC.BRAIN.RNASEQ	SIRPB2	2.3364	0.019469	0.420759
op-fusion-fetal_brain-eur_sample-transcript_level	CCDC108	2.336	0.01949	0.420759
CMC.BRAIN.RNASEQ	NME6	2.3367	0.0195	0.420759
NTR.BLOOD.RNAARR	DNLZ	-2.3366	0.0195	0.420759
CMC.BRAIN.RNASEQ_SPLICING	CRELD2	2.335	0.01955	0.421226
CMC.BRAIN.RNASEQ_SPLICING	UQCRH	2.33379	0.0196	0.421226
GTEx.Brain_Hypothalamus	BLOC1S2	-2.33344	0.0196	0.421226
METSIM.ADIPOSE.RNASEQ	RRM1	-2.33394	0.0196	0.421226
GTEx.Brain_Cerebellum	CD9	-2.334	0.0196	0.421226
METSIM.ADIPOSE.RNASEQ	SUDS3	2.33456	0.0196	0.421226
op-fusion-fetal_brain-eur_sample-transcript_level	C17orf80	-2.3335	0.0196	0.421226
CMC.BRAIN.RNASEQ_SPLICING	ZNF568	2.33302	0.01965	0.42145
NTR.BLOOD.RNAARR	KCNJ1	2.33262	0.019668	0.42145
NTR.BLOOD.RNAARR	CTSW	-2.33248	0.019675	0.42145
CMC.BRAIN.RNASEQ_SPLICING	LETMD1	2.3322	0.01969	0.42145
METSIM.ADIPOSE.RNASEQ	RETSAT	-2.33142	0.0197	0.42145
METSIM.ADIPOSE.RNASEQ	RNF144B	2.3317	0.0197	0.42145
YFS.BLOOD.RNAARR	KIF27	2.33168	0.0197	0.42145
CMC.BRAIN.RNASEQ_SPLICING	NSUN6	2.33204	0.0197	0.42145
GTEx.Brain_Cerebellar_Hemisphere	UBE2Q2P1	-2.33158	0.01972	0.421638
NTR.BLOOD.RNAARR	MRPL34	2.3309	0.01976	0.422254
NTR.BLOOD.RNAARR	SURF1	2.3305	0.0198	0.422315
GTEx.Brain_Cerebellar_Hemisphere	LYG1	-2.3299	0.019811	0.422315
CMC.BRAIN.RNASEQ_SPLICING	UGP2	2.32979	0.019817	0.422315
CMC.BRAIN.RNASEQ_SPLICING	SLC39A10	-2.32969	0.019822	0.422315
CMC.BRAIN.RNASEQ_SPLICING	PXMP2	2.3293	0.01984	0.422315
NTR.BLOOD.RNAARR	NCALD	-2.3292	0.019851	0.422315
YFS.BLOOD.RNAARR	CHRNB1	-2.3287	0.019874	0.422315
GTEx.Brain_Frontal_Cortex_BA9	RP11-96L14.7	-2.3285	0.01989	0.422315
GTEx.Brain_Cortex	CTD-2366F13.2	2.3287	0.0199	0.422315
GTEx.Brain_Frontal_Cortex_BA9	AC005484.5	2.3278	0.0199	0.422315
YFS.BLOOD.RNAARR	CSRP2BP	-2.32759	0.0199	0.422315
METSIM.ADIPOSE.RNASEQ	ATP6AP1L	-2.32813	0.019905	0.422315
CMC.BRAIN.RNASEQ_SPLICING	IFI27	2.32797	0.019914	0.422315
CMC.BRAIN.RNASEQ	FOXRED1	2.32791	0.01992	0.422315
YFS.BLOOD.RNAARR	NMT1	-2.3272	0.019953	0.422777
CMC.BRAIN.RNASEQ	RIMKLA	2.3269	0.01997	0.422899
NTR.BLOOD.RNAARR	HIVEP2	-2.32654	0.01999	0.423058
CMC.BRAIN.RNASEQ_SPLICING	TMCO3	2.32592	0.02	0.423058
METSIM.ADIPOSE.RNASEQ	P2RX4	2.32453	0.0201	0.424317
GTEx.Brain_Cortex	LRRC37A	2.325	0.0201	0.424317
CMC.BRAIN.RNASEQ_SPLICING	CCDC148	-2.32414	0.020118	0.424317
CMC.BRAIN.RNASEQ	SDK1	-2.32404	0.020123	0.424317
CMC.BRAIN.RNASEQ_SPLICING	CAMK2G	-2.32371	0.02014	0.424317
METSIM.ADIPOSE.RNASEQ	FIBP	2.32369	0.02014	0.424317
op-fusion-fetal_brain-eur_sample-transcript_level	AHDC1	2.3234	0.02016	0.424317
op-fusion-fetal_brain-eur_sample-transcript_level	SNX32	2.3234	0.02016	0.424317
YFS.BLOOD.RNAARR	ARMC7	2.3233	0.020161	0.424317
CMC.BRAIN.RNASEQ_SPLICING	APTX	-2.3228	0.02019	0.424426
CMC.BRAIN.RNASEQ_SPLICING	MTOR	-2.32339	0.0202	0.424426
YFS.BLOOD.RNAARR	ZNFX1	-2.32334	0.0202	0.424426
METSIM.ADIPOSE.RNASEQ	RGL4	2.322	0.02023	0.424792
CMC.BRAIN.RNASEQ	C11orf58	-2.32178	0.02024	0.424792
NTR.BLOOD.RNAARR	WRB	2.3213	0.02027	0.425184
GTEx.Brain_Cerebellar_Hemisphere	TMEM8A	2.32093	0.02029	0.425312
CMC.BRAIN.RNASEQ_SPLICING	FGFR1	2.32057	0.0203	0.425312
NTR.BLOOD.RNAARR	C1orf124	-2.3205	0.02031	0.425312
NTR.BLOOD.RNAARR	DHX35	2.3197	0.02036	0.426122
YFS.BLOOD.RNAARR	ACVR2B	-2.31822	0.0204	0.426631
CMC.BRAIN.RNASEQ_SPLICING	IFI27	-2.31878	0.020407	0.426631
CMC.BRAIN.RNASEQ_SPLICING	UGP2	-2.31808	0.020445	0.426679
METSIM.ADIPOSE.RNASEQ	RP11-645C24.5	-2.3179	0.020455	0.426679
YFS.BLOOD.RNAARR	FAM104A	-2.3175	0.020476	0.426679
op-fusion-fetal_brain-eur_sample-transcript_level	AHCYL2	2.31748	0.02048	0.426679
METSIM.ADIPOSE.RNASEQ	PSMB4	2.31724	0.02049	0.426679
YFS.BLOOD.RNAARR	MARK3	-2.31723	0.020491	0.426679
METSIM.ADIPOSE.RNASEQ	TPRA1	2.3172	0.0205	0.426679
GTEx.Brain_Nucleus_accumbens_basal_ganglia	SAAL1	-2.32	0.0205	0.426679
METSIM.ADIPOSE.RNASEQ	TMED9	-2.31681	0.020514	0.426734
METSIM.ADIPOSE.RNASEQ	ADAL	2.3166	0.020528	0.42679
METSIM.ADIPOSE.RNASEQ	WRB	2.3163	0.020541	0.426824
CMC.BRAIN.RNASEQ_SPLICING	OTOGL	-2.3156	0.02058	0.427398
op-fusion-fetal_brain-eur_sample-transcript_level	PPP1R16A	-2.31478	0.0206	0.42755
METSIM.ADIPOSE.RNASEQ	PLEKHF2	-2.31503	0.02061	0.42755
CMC.BRAIN.RNASEQ	INO80D	-2.31448	0.02064	0.427936
CMC.BRAIN.RNASEQ	MKRN3	2.3139	0.02067	0.428322
CMC.BRAIN.RNASEQ_SPLICING	POLN	-2.31324	0.02071	0.42872
CMC.BRAIN.RNASEQ_SPLICING	METTL5	2.31319	0.020712	0.42872
CMC.BRAIN.RNASEQ	LEMD3	2.31202	0.020777	0.429829
CMC.BRAIN.RNASEQ	C18orf8	2.31152	0.0208	0.430069
CMC.BRAIN.RNASEQ_SPLICING	EML4	-2.31085	0.020841	0.430245
YFS.BLOOD.RNAARR	KLHL12	-2.31062	0.020854	0.430245
op-fusion-fetal_brain-eur_sample-transcript_level	AC019172.2	-2.3105	0.02086	0.430245
GTEx.Brain_Cerebellum	CTC-499B15.4	2.31057	0.02086	0.430245
METSIM.ADIPOSE.RNASEQ	HLA-B	-2.3101	0.02088	0.430245
METSIM.ADIPOSE.RNASEQ	SYNRG	2.31	0.02089	0.430245
YFS.BLOOD.RNAARR	ISCA1	-2.30901	0.0209	0.430245
GTEx.Brain_Nucleus_accumbens_basal_ganglia	XRCC6BP1	2.309	0.0209	0.430245
CMC.BRAIN.RNASEQ	TOMM22	-2.309	0.02094	0.430568
GTEx.Brain_Cerebellum	XRCC6BP1	2.309	0.02095	0.430568
GTEx.Brain_Putamen_basal_ganglia	XRCC6BP1	2.309	0.02095	0.430568
CMC.BRAIN.RNASEQ	LOC441666	2.30857	0.02097	0.430595
NTR.BLOOD.RNAARR	TNFRSF9	-2.308	0.021	0.430595
CMC.BRAIN.RNASEQ	MIA3	2.30792	0.021	0.430595
GTEx.Brain_Frontal_Cortex_BA9	PET112	2.3075	0.021	0.430595
CMC.BRAIN.RNASEQ	CLCN3	2.30783	0.021009	0.430595
CMC.BRAIN.RNASEQ	PELI2	2.3077	0.02102	0.430595
METSIM.ADIPOSE.RNASEQ	ADK	-2.3072	0.021044	0.430741
CMC.BRAIN.RNASEQ	ZNF585A	2.307	0.02105	0.430741
YFS.BLOOD.RNAARR	SREBF1	2.3064	0.021087	0.431264
CMC.BRAIN.RNASEQ_SPLICING	ATP11A	2.30678	0.0211	0.431295
YFS.BLOOD.RNAARR	NADSYN1	2.30534	0.02115	0.431698
CMC.BRAIN.RNASEQ	NIT1	2.30502	0.02117	0.431698
GTEx.Brain_Caudate_basal_ganglia	FURIN	-2.3049	0.02117	0.431698
GTEx.Brain_Hypothalamus	RP11-17E13.2	2.305	0.02118	0.431698
CMC.BRAIN.RNASEQ_SPLICING	UQCRH	-2.30425	0.0212	0.431698
CMC.BRAIN.RNASEQ	COL14A1	-2.30411	0.0212	0.431698
GTEx.Brain_Cerebellar_Hemisphere	FOXRED1	2.30436	0.0212	0.431698
GTEx.Brain_Cortex	SURF1	2.3039	0.02123	0.431864
YFS.BLOOD.RNAARR	LPAR2	-2.30349	0.02125	0.431864
CMC.BRAIN.RNASEQ	STAG3L2	-2.30342	0.021255	0.431864
METSIM.ADIPOSE.RNASEQ	SNX27	-2.303	0.02128	0.431864
CMC.BRAIN.RNASEQ	KIAA1211	-2.30275	0.021293	0.431864
CMC.BRAIN.RNASEQ	HTR1F	-2.3024	0.0213	0.431864
op-fusion-fetal_brain-eur_sample-gene_level	BMPR1A	2.30264	0.0213	0.431864
op-fusion-fetal_brain-eur_sample-transcript_level	NSF	2.3026	0.0213	0.431864
CMC.BRAIN.RNASEQ_SPLICING	PCMT1	2.30235	0.02132	0.432007
NTR.BLOOD.RNAARR	ASB13	-2.30206	0.02133	0.432007
NTR.BLOOD.RNAARR	ASAP1	-2.3014	0.02137	0.432584
GTEx.Brain_Cerebellum	MCM6	2.30086	0.021399	0.432726
CMC.BRAIN.RNASEQ_SPLICING	C17orf80	2.30053	0.0214	0.432726
op-fusion-fetal_brain-eur_sample-transcript_level	CHURC1	-2.3004	0.02143	0.432837
CMC.BRAIN.RNASEQ_SPLICING	ORAI2	-2.30017	0.021439	0.432837
CMC.BRAIN.RNASEQ	ZNF667	2.3002	0.02144	0.432837
CMC.BRAIN.RNASEQ	ATIC	-2.29981	0.02146	0.433009
GTEx.Brain_Cerebellar_Hemisphere	RP11-554A11.9	-2.29943	0.02148	0.43318
CMC.BRAIN.RNASEQ_SPLICING	CHGA	2.29898	0.021506	0.433312
GTEx.Brain_Cerebellar_Hemisphere	SLC25A28	2.29844	0.02154	0.433312
CMC.BRAIN.RNASEQ	ZNF501	2.2967	0.0216	0.433312
GTEx.Brain_Cortex	CTC-428G20.3	-2.2967	0.0216	0.433312
GTEx.Brain_Putamen_basal_ganglia	SMC2	-2.29734	0.0216	0.433312
GTEx.Brain_Caudate_basal_ganglia	COL1A1	-2.2977	0.0216	0.433312
CMC.BRAIN.RNASEQ	RCL1	2.29713	0.021611	0.433312
NTR.BLOOD.RNAARR	NAT8B	2.29685	0.02163	0.433312
CMC.BRAIN.RNASEQ	METTL10	2.29668	0.02164	0.433312
METSIM.ADIPOSE.RNASEQ	HP	-2.2966	0.021642	0.433312
GTEx.Brain_Frontal_Cortex_BA9	DDX59	2.29643	0.02165	0.433312
YFS.BLOOD.RNAARR	TMEM69	-2.29643	0.021651	0.433312
op-fusion-fetal_brain-eur_sample-gene_level	RP11-350J20.9	-2.2956	0.0217	0.433312
GTEx.Brain_Nucleus_accumbens_basal_ganglia	SMC2	-2.2956	0.0217	0.433312
CMC.BRAIN.RNASEQ_SPLICING	PRMT7	-2.29637	0.0217	0.433312
CMC.BRAIN.RNASEQ	IGHMBP2	-2.2953	0.02172	0.433312
op-fusion-fetal_brain-eur_sample-transcript_level	RP11-551L14.1	-2.29504	0.02173	0.433312
op-fusion-fetal_brain-eur_sample-transcript_level	LINC00478	2.29504	0.02173	0.433312
GTEx.Brain_Cerebellar_Hemisphere	RP11-379F4.8	-2.295	0.021731	0.433312
CMC.BRAIN.RNASEQ_SPLICING	LINS	2.2945	0.02176	0.433312
op-fusion-fetal_brain-eur_sample-transcript_level	RP11-499E18.1	2.2941	0.02178	0.433312
CMC.BRAIN.RNASEQ	KLHDC9	2.29402	0.02179	0.433312
op-fusion-fetal_brain-eur_sample-transcript_level	GFM1	2.2946	0.0218	0.433312
GTEx.Brain_Hypothalamus	TRGC2	2.2937	0.0218	0.433312
CMC.BRAIN.RNASEQ_SPLICING	UTP23	2.29346	0.0218	0.433312
op-fusion-fetal_brain-eur_sample-gene_level	RP11-54D18.2	2.29332	0.0218	0.433312
METSIM.ADIPOSE.RNASEQ	IFT88	2.2946	0.0218	0.433312
GTEx.Brain_Cerebellum	RP11-554A11.9	-2.29365	0.02181	0.433312
GTEx.Brain_Cerebellum	ZNF589	-2.29334	0.02183	0.433312
YFS.BLOOD.RNAARR	HAX1	-2.29328	0.021832	0.433312
YFS.BLOOD.RNAARR	UBE2H	2.29258	0.021872	0.433877
CMC.BRAIN.RNASEQ	MRPL28	-2.2922	0.021897	0.434144
CMC.BRAIN.RNASEQ	HMGN1	-2.291	0.02196	0.435164
op-fusion-fetal_brain-eur_sample-gene_level	TIMM10	-2.291	0.022	0.435727
GTEx.Brain_Nucleus_accumbens_basal_ganglia	AC125232.1	2.28889	0.022086	0.437149
CMC.BRAIN.RNASEQ_SPLICING	MPP6	-2.28872	0.022095	0.437149
CMC.BRAIN.RNASEQ_SPLICING	CTNNA2	2.28818	0.022127	0.437552
GTEx.Brain_Frontal_Cortex_BA9	RFT1	2.28704	0.02219	0.438051
CMC.BRAIN.RNASEQ	UBA52	-2.287	0.02219	0.438051
METSIM.ADIPOSE.RNASEQ	SP100	2.28675	0.0222	0.438051
CMC.BRAIN.RNASEQ	C1QTNF1	2.2869	0.0222	0.438051
CMC.BRAIN.RNASEQ	ZSCAN29	-2.2863	0.02224	0.438051
CMC.BRAIN.RNASEQ	SND1	-2.28623	0.022241	0.438051
CMC.BRAIN.RNASEQ_SPLICING	EML4	2.28566	0.022274	0.438051
CMC.BRAIN.RNASEQ_SPLICING	ODF2L	2.28549	0.0223	0.438051
op-fusion-fetal_brain-eur_sample-transcript_level	TNKS	-2.28583	0.0223	0.438051
CMC.BRAIN.RNASEQ_SPLICING	RPL8	-2.28548	0.0223	0.438051
GTEx.Brain_Cortex	TPM3P9	2.28549	0.0223	0.438051
op-fusion-fetal_brain-eur_sample-transcript_level	DNM1P51	2.28506	0.02231	0.438051
NTR.BLOOD.RNAARR	PELI1	2.28482	0.02232	0.438051
op-fusion-fetal_brain-eur_sample-transcript_level	DENND1B	2.2847	0.02233	0.438051
GTEx.Brain_Cortex	NEDD4L	2.28443	0.02235	0.438051
YFS.BLOOD.RNAARR	DDX17	2.28427	0.02236	0.438051
GTEx.Brain_Cerebellum	RP11-538P18.2	2.28404	0.02237	0.438051
CMC.BRAIN.RNASEQ_SPLICING	OS9	2.2841	0.02237	0.438051
CMC.BRAIN.RNASEQ_SPLICING	PREX1	-2.2841	0.0224	0.438051
GTEx.Brain_Cerebellar_Hemisphere	MAP6D1	-2.2834	0.022405	0.438051
CMC.BRAIN.RNASEQ_SPLICING	RNF215	-2.2833	0.02241	0.438051
CMC.BRAIN.RNASEQ_SPLICING	POLR2J3	2.28323	0.022417	0.438051
YFS.BLOOD.RNAARR	RCN1	2.2832	0.02242	0.438051
CMC.BRAIN.RNASEQ_SPLICING	ZNF709	-2.28264	0.02245	0.43841
GTEx.Brain_Nucleus_accumbens_basal_ganglia	RPS20	-2.28206	0.022486	0.438885
CMC.BRAIN.RNASEQ	MYO19	2.2823	0.0225	0.438898
GTEx.Brain_Cerebellum	DHODH	2.2817	0.02251	0.438898
YFS.BLOOD.RNAARR	SELENBP1	-2.281	0.022548	0.439158
CMC.BRAIN.RNASEQ_SPLICING	OS9	-2.2808	0.02256	0.439158
op-fusion-fetal_brain-eur_sample-transcript_level	CEP57	-2.2807	0.02257	0.439158
CMC.BRAIN.RNASEQ_SPLICING	HAUS2	-2.2807	0.02257	0.439158
NTR.BLOOD.RNAARR	SCAMP2	-2.27999	0.02261	0.439642
GTEx.Brain_Cortex	CDC42BPA	-2.27964	0.022629	0.439642
METSIM.ADIPOSE.RNASEQ	POGZ	-2.27939	0.02264	0.439642
op-fusion-fetal_brain-eur_sample-transcript_level	RNU5E-6P	2.2792	0.02265	0.439642
YFS.BLOOD.RNAARR	MTMR3	2.27902	0.02267	0.439642
GTEx.Brain_Caudate_basal_ganglia	TDRD6	2.278	0.0227	0.439642
METSIM.ADIPOSE.RNASEQ	NUP43	2.2786	0.0227	0.439642
CMC.BRAIN.RNASEQ_SPLICING	MYOM2	-2.27919	0.0227	0.439642
GTEx.Brain_Cerebellum	SMC2	-2.27828	0.0227	0.439642
GTEx.Brain_Cerebellar_Hemisphere	TM2D3	2.27799	0.02273	0.439996
YFS.BLOOD.RNAARR	ITM2C	-2.277	0.0228	0.441124
CMC.BRAIN.RNASEQ	C5orf22	2.2761	0.022841	0.441638
CMC.BRAIN.RNASEQ_SPLICING	BEST1	2.27594	0.02285	0.441638
CMC.BRAIN.RNASEQ	RGR	2.27537	0.02288	0.441923
GTEx.Brain_Cortex	ADAM15	-2.27514	0.022898	0.441923
METSIM.ADIPOSE.RNASEQ	GSTZ1	-2.2759	0.0229	0.441923
CMC.BRAIN.RNASEQ	KCNC4	-2.2748	0.02292	0.442082
CMC.BRAIN.RNASEQ_SPLICING	MARK1	2.27284	0.023	0.442654
METSIM.ADIPOSE.RNASEQ	GK5	2.2741	0.023	0.442654
GTEx.Brain_Frontal_Cortex_BA9	ZNF391	-2.2727	0.023	0.442654
CMC.BRAIN.RNASEQ_SPLICING	PTK2	2.27353	0.023	0.442654
CMC.BRAIN.RNASEQ_SPLICING	AKAP13	2.27322	0.02301	0.442654
CMC.BRAIN.RNASEQ	MRPL34	2.2729	0.02303	0.442654
NTR.BLOOD.RNAARR	USP4	2.2729	0.023032	0.442654
GTEx.Brain_Cerebellar_Hemisphere	RP11-379F4.4	-2.2727	0.023047	0.442706
CMC.BRAIN.RNASEQ	C7orf50	-2.2723	0.023069	0.442706
CMC.BRAIN.RNASEQ_SPLICING	FGFR3	2.2722	0.02307	0.442706
GTEx.Brain_Cerebellum	RP11-295P9.3	2.27195	0.02309	0.442758
YFS.BLOOD.RNAARR	TPMT	2.27107	0.02314	0.442758
GTEx.Brain_Caudate_basal_ganglia	RP11-49I11.1	-2.271	0.02315	0.442758
YFS.BLOOD.RNAARR	EIF4G3	2.27039	0.023184	0.442758
CMC.BRAIN.RNASEQ	MB21D1	2.2703	0.02319	0.442758
op-fusion-fetal_brain-eur_sample-transcript_level	RP1-97D16.1	-2.27	0.0232	0.442758
YFS.BLOOD.RNAARR	GTF2H4	-2.2706	0.0232	0.442758
CMC.BRAIN.RNASEQ	ZBTB10	2.27009	0.0232	0.442758
CMC.BRAIN.RNASEQ_SPLICING	DPH1	2.26964	0.0232	0.442758
METSIM.ADIPOSE.RNASEQ	MRPL34	2.2701	0.0232	0.442758
CMC.BRAIN.RNASEQ_SPLICING	MEG8	2.26889	0.023275	0.442758
CMC.BRAIN.RNASEQ	FAT4	2.26884	0.023278	0.442758
op-fusion-fetal_brain-eur_sample-gene_level	AC019172.2	-2.26879	0.02328	0.442758
METSIM.ADIPOSE.RNASEQ	METTL10	2.2687	0.023285	0.442758
METSIM.ADIPOSE.RNASEQ	GABPB2	-2.26847	0.0233	0.442758
op-fusion-fetal_brain-eur_sample-transcript_level	ZNF391	-2.2691	0.0233	0.442758
GTEx.Brain_Nucleus_accumbens_basal_ganglia	PMS2P5	-2.26767	0.0233	0.442758
GTEx.Brain_Frontal_Cortex_BA9	TSFM	2.2692	0.0233	0.442758
op-fusion-fetal_brain-eur_sample-gene_level	TM9SF2	-2.2677	0.0233	0.442758
GTEx.Brain_Cerebellum	SUCLG1	2.26835	0.023308	0.442758
NTR.BLOOD.RNAARR	HIST1H4B	-2.2682	0.02332	0.442762
GTEx.Brain_Cortex	C1orf50	-2.26771	0.023347	0.442885
YFS.BLOOD.RNAARR	STX11	2.26759	0.02335	0.442885
METSIM.ADIPOSE.RNASEQ	LRGUK	2.2674	0.023366	0.442965
op-fusion-fetal_brain-eur_sample-transcript_level	C3orf70	-2.2674	0.0234	0.443163
GTEx.Brain_Cerebellar_Hemisphere	CYP2D8P1	-2.2668	0.0234	0.443163
CMC.BRAIN.RNASEQ	KIF21B	-2.26615	0.02344	0.44355
CMC.BRAIN.RNASEQ_SPLICING	EXOC4	2.26613	0.023444	0.44355
CMC.BRAIN.RNASEQ	ZNF761	-2.2655	0.02348	0.443717
op-fusion-fetal_brain-eur_sample-transcript_level	LINC00588	-2.26593	0.0235	0.443717
GTEx.Brain_Cerebellum	CTNS	-2.2656	0.0235	0.443717
CMC.BRAIN.RNASEQ	SLFN5	-2.2651	0.0235	0.443717
CMC.BRAIN.RNASEQ_SPLICING	PLCH1	-2.26455	0.02354	0.444151
METSIM.ADIPOSE.RNASEQ	MYCL	-2.26427	0.02356	0.444151
CMC.BRAIN.RNASEQ_SPLICING	POLL	-2.26399	0.02357	0.444151
op-fusion-fetal_brain-eur_sample-transcript_level	LPGAT1	-2.264	0.02358	0.444151
CMC.BRAIN.RNASEQ_SPLICING	PDP1	2.26429	0.0236	0.444151
[truncated: 35,633 more rows]

## Sheet: Supp. Table S2
Supp. Table S2: Colocalisation results for transcriptome-wide significant results
SNP-weight set	Location	ID	TWAS.P	PP0	PP1	PP2	PP3	PP4	PrefMod	PP3+PP4	PP4/PP3
YFS Blood	chr2:10923518-10952970	PDIA6	1.76e-06	0	0.411	0	0.015	0.574	4	0.589	38.2667
O'Brien Fetal Brain Gene-level	chr8:8998934-9002945	RP11-10A14.3	1.82e-06	0.252	0.052	0.431	0.089	0.176	2	0.265	1.97753
O'Brien Fetal Brain Transcript-level	chr8:8998934-9002945	RP11-10A14.3	3.34e-07	0.266	0.047	0.455	0.08	0.152	2	0.232	1.9
GTEx Nucleus Accumbens Basal Ganglia	chr8:11700033-11725646	CTSB	2e-06	0.387	0.056	0.356	0.052	0.149	0	0.201	2.86538
CMC Prefrontal Cortex	chr17:43471267-43503012	ARHGAP27	8.56e-07	0.001	0.012	0.001	0.014	0.972	4	0.986	69.4286
GTEx Hypothalamus	chr17:43578685-43623042	LRRC37A4P	2.29e-06	0	0.011	0	0.011	0.977	4	0.988	88.8182
O'Brien Fetal Brain Transcript-level	chr17:43603820-43604112	RN7SL739P	2.75e-06	0.004	0.012	0.005	0.014	0.966	4	0.98	69
O'Brien Fetal Brain Gene-level	chr17:43663237-43664295	DND1P1	4.02e-06	0.008	0.011	0.01	0.013	0.957	4	0.97	73.6154
GTEx Frontal Cortex BA9	chr17:43697694-43725582	CRHR1-IT1	3.13e-06	0.09	0.01	0.103	0.01	0.788	4	0.798	78.8
CMC Prefrontal Cortex Splicing	chr17:43971747-44105699	MAPT	3.58e-06	0	0.011	0	0.012	0.977	4	0.989	81.4167
GTEx Brain Cerebellum	chr17:43971747-44105699	MAPT	3.85e-06	0	0.011	0	0.011	0.977	4	0.988	88.8182
O'Brien Fetal Brain Transcript-level	chr17:44107282-44302733	KANSL1	3.49e-06	0.021	0.013	0.026	0.015	0.925	4	0.94	61.6667
O'Brien Fetal Brain Transcript-level	chr17:44107282-44302733	KANSL1	3.11e-06	0.161	0.008	0.182	0.008	0.641	4	0.649	80.125
GTEx Brain Cerebellar Hemisphere	chr17:44270942-44274089	KANSL1-AS1	3.22e-06	0	0.011	0	0.011	0.978	4	0.989	88.9091
GTEx Brain Cerebellum	chr17:44270942-44274089	KANSL1-AS1	9.05e-07	0	0.011	0	0.011	0.979	4	0.99	89
GTEx Hypothalamus	chr17:44270942-44274089	KANSL1-AS1	3.57e-06	0	0.011	0	0.01	0.979	4	0.989	97.9
O'Brien Fetal Brain Transcript-level	chr17:44344403-44346060	RP11-259G18.1	5.03e-07	0.166	0.01	0.226	0.013	0.585	4	0.598	45
O'Brien Fetal Brain Transcript-level	chr17:44370099-44415160	LRRC37A	3.21e-06	0.16	0.014	0.254	0.022	0.549	4	0.571	24.9545
YFS Blood	chr20:21283941-21370463	XRN2	1.82e-08	0	0	0	0.034	0.966	4	1	28.4118
Note. Colocalisation analysis was performed with trait 1 being the gene expression, and trait 2 being ASD; PP0, No association with either trait; PP1, Association with gene expression only; PP2, Association with ASD only; PP3 = Associaiton with gene expression and ASD within LD region, but different SNP; PP4, Associaiton with gene expression and ASD within LD region, common SNP; PrefMod, the colo…

## Sheet: Supp. Table S3
Supp. Table S3: TWAS-based enrichment results for CNS and ASD-related gene sets
Group	GeneSet	Estimate	SE	T	N. Gene-set members available in TWAS	N. Gene-set members	p-value	fdr-corrected p-value	MAGMA-based p-value	fdr-corrected MAGMA-based p-value
Neuropsychiatric	Synaptic_vesicle	0.174459	0.0650349	2.68255	246	382	0.00365318	0.481466	0.028874	0.262905
Neuropsychiatric	Presynapse	0.128831	0.0568084	2.26781	326	504	0.0116704	0.481466	0.0025847	0.202139
Neuropsychiatric	abnormal_axon_guidance	0.543134	0.243712	2.22859	18	40	0.0129207	0.481466	0.094038	0.42101
Neuropsychiatric	abnormal_corpus_callosum_morphology	0.293127	0.139444	2.10211	54	80	0.0177716	0.481466	0.084483	0.417587
Neuropsychiatric	abnormal_cerebral_cortex_pyramidal_cell_morphology	0.480721	0.230357	2.08685	19	22	0.0184507	0.481466	0.24281	0.527529
ASD-related	Parikshak2013_M16	0.118973	0.0586753	2.02764	305	421	0.0212985	0.481466	0.14761	0.502908
Neuropsychiatric	abnormal_temporal_memory	0.251092	0.124482	2.0171	68	114	0.0218425	0.481466	0.23616	0.527529
Neuropsychiatric	abnormal_nervous_system_tract_morphology	0.242884	0.120893	2.00908	72	119	0.0222643	0.481466	0.018994	0.240022
Neuropsychiatric	abnormal_telencephalon_development	0.291243	0.156701	1.85859	43	88	0.0315423	0.502124	0.40081	0.601168
Neuropsychiatric	abnormal_parietal_lobe_morphology	0.445717	0.240215	1.85549	18	25	0.0317632	0.502124	0.070951	0.361015
Neuropsychiatric	abnormal_CNS_synaptic_transmission	0.12328	0.0673912	1.82931	238	392	0.0336763	0.502124	0.23512	0.527529
Neuropsychiatric	abnormal_contextual_conditioning_behavior	0.243505	0.135967	1.79092	57	95	0.0366533	0.502124	0.2903	0.528652
Neuropsychiatric	abnormal_midbrain_morphology	0.247557	0.139262	1.77764	54	98	0.0377319	0.502124	0.001203	0.202139
Neuropsychiatric	abnormal_synaptic_transmission	0.10759	0.0631114	1.70477	273	458	0.0441191	0.507224	0.37268	0.586124
Neuropsychiatric	abnormal_brain_white_matter_morphology	0.191657	0.114341	1.67619	80	127	0.0468507	0.507224	0.020699	0.240022
Neuropsychiatric	abnormal_object_recognition_memory	0.311702	0.186027	1.67557	29	44	0.0469109	0.507224	0.023586	0.240022
Neuropsychiatric	Pre_synaptic_active_zone	0.142281	0.0932786	1.52533	118	185	0.063588	0.562463	0.01644	0.240022
Neuropsychiatric	abnormal_glial_cell_physiology	0.262413	0.172294	1.52306	34	57	0.0638722	0.562463	0.48135	0.645531
Neuropsychiatric	abnormal_forebrain_development	0.197292	0.130036	1.51721	63	134	0.0646066	0.562463	0.36239	0.575169
Neuropsychiatric	abnormal_neural_plate_morphology	0.427968	0.286194	1.49538	13	24	0.067408	0.562463	0.23575	0.527529
ASD-related	Iossifov2014_PSD	0.0496976	0.033382	1.48876	1008	1332	0.0682758	0.562463	0.037634	0.309694
Neuropsychiatric	abnormal_cerebral_cortex_morphology	0.128241	0.0894128	1.43426	130	198	0.0757488	0.595661	0.49265	0.651352
Neuropsychiatric	abnormal_diencephalon_morphology	0.133764	0.0964373	1.38706	112	208	0.0827121	0.622139	0.25434	0.527529
Neuropsychiatric	ARC	0.324795	0.243903	1.33166	18	28	0.0914862	0.635441	0.82503	0.861102
Neuropsychiatric	abnormal_synaptic_plasticity	0.264972	0.200638	1.32065	26	39	0.0933091	0.635441	0.41335	0.606013
Neuropsychiatric	abnormal_brainstem_morphology	0.132207	0.105414	1.25416	95	163	0.104891	0.635441	0.0070106	0.202139
Neuropsychiatric	abnormal_neocortex_morphology	0.351688	0.288934	1.21719	12	22	0.111766	0.635441	0.34951	0.572402
ASD-related	Sugathan2014_M3	0.0719355	0.0602449	1.19405	285	406	0.116229	0.635441	0.77742	0.830208
Neuropsychiatric	abnormal_excitatory_postsynaptic_currents	0.186679	0.156553	1.19243	43	73	0.116546	0.635441	0.79714	0.846044
Neuropsychiatric	abnormal_stratification_in_cerebral_cortex	0.288333	0.245546	1.17425	17	25	0.120147	0.635441	0.47488	0.645531
Neuropsychiatric	abnormal_somatosensory_cortex_morphology	0.316295	0.272196	1.16201	14	21	0.122615	0.635441	0.056526	0.321624
ASD-related	Parikshak2013_M03	0.0514839	0.0446255	1.15369	528	775	0.124314	0.635441	0.045499	0.314853
Neuropsychiatric	abnormal_long_term_potentiation	0.118938	0.103573	1.14835	99	157	0.125412	0.635441	0.35072	0.572402
Neuropsychiatric	NMDAR_network	0.180033	0.15819	1.13808	41	61	0.127543	0.635441	0.042272	0.311688
Neuropsychiatric	abnormal_cerebrum_morphology	0.0762564	0.0672908	1.13324	235	374	0.128557	0.635441	0.28106	0.528652
Neuropsychiatric	FMRP_targets	0.0490793	0.0449773	1.0912	547	839	0.137592	0.655861	0.027293	0.262316
Neuropsychiatric	abnormal_behavioral_response_to_xenobiotic	0.099275	0.0923735	1.07471	124	219	0.141252	0.655861	0.0059992	0.202139
ASD-related	Darnell2011_FMRP_TARGETS	0.0479283	0.0451197	1.06225	544	809	0.144062	0.655861	0.021297	0.240022
Neuropsychiatric	abnormal_synapse_morphology	0.135116	0.135187	0.999476	57	101	0.158782	0.656253	0.5507	0.678123
Neuropsychiatric	abnormal_fourth_ventricle_morphology	0.286239	0.28763	0.995164	13	21	0.159828	0.656253	0.52773	0.671304
ASD-related	Pinto2014_FMRP	0.169376	0.171056	0.990184	37	43	0.161042	0.656253	0.15407	0.502908
Neuropsychiatric	mGluR5	0.192345	0.198305	0.969946	26	39	0.166037	0.656253	0.35599	0.575169
Neuropsychiatric	abnormal_glutamate_mediated_receptor_currents	0.191329	0.197925	0.966676	27	42	0.166853	0.656253	0.59106	0.692701
Neuropsychiatric	Cav2_channels	0.0828195	0.0860147	0.962853	143	207	0.167811	0.656253	0.23977	0.527529
ASD-related	Iossifov2014_EssentialGenes	0.0308506	0.0326085	0.946093	1046	1674	0.172051	0.656253	0.13392	0.502908
Neuropsychiatric	abnormal_somatic_nervous_system_morphology	0.0528674	0.0576036	0.91778	325	615	0.179367	0.656253	0.23	0.527529
Neuropsychiatric	abnormal_neuron_differentiation	0.0920898	0.102177	0.901275	102	212	0.183721	0.656253	0.22353	0.527529
Neuropsychiatric	abnormal_postnatal_subventricular_zone_morphology	0.260578	0.296109	0.880006	12	22	0.189428	0.656253	0.099777	0.42101
Loss-of-function intolerant	Lek2015_LoFintolerant_90	0.0221666	0.0256495	0.864212	1952	3191	0.193736	0.656253	0.0053563	0.202139
Neuropsychiatric	abnormal_neuronal_migration	0.129622	0.15458	0.838544	44	85	0.200863	0.656253	0.43165	0.612094
ASD-related	Iossifov2014_FMRPTargets	0.0381755	0.0457152	0.835071	529	769	0.201839	0.656253	0.01965	0.240022
Neuropsychiatric	abnormal_telencephalon_morphology	0.0480104	0.0596082	0.805433	302	514	0.210285	0.656253	0.38754	0.598951
ASD-related	Parikshak2013_M13	0.0398432	0.049533	0.804378	444	643	0.210589	0.656253	0.09912	0.42101
ASD-related	Sanders2015_CNV_REGION	0.111998	0.142682	0.784954	84	137	0.21624	0.656253	0.053808	0.321624
ASD-related	Sugathan2014_CHD8BindingPartner	0.0156621	0.0202416	0.773758	3815	5328	0.219537	0.656253	0.051638	0.321624
Neuropsychiatric	abnormal_nervous_system_morphology	0.0255505	0.0331576	0.770576	1049	1818	0.220479	0.656253	0.26746	0.528652
ASD-related	LindbladToh2011_2xHARs	0.074991	0.0985747	0.760752	123	189	0.223403	0.656253	0.099561	0.42101
Neuropsychiatric	abnormal_excitatory_postsynaptic_potential	0.137279	0.180861	0.759031	33	64	0.223917	0.656253	0.25312	0.527529
Neuropsychiatric	abnormal_hypothalamus_morphology	0.220701	0.297132	0.74277	12	32	0.228811	0.656253	0.33128	0.572402
Neuropsychiatric	abnormal_third_ventricle_morphology	0.120514	0.165603	0.727725	38	56	0.233391	0.656253	0.76181	0.823707
Neuropsychiatric	FiveHT_2C	0.232049	0.320365	0.724326	10	18	0.234433	0.656253	0.054347	0.321624
Neuropsychiatric	abnormal_nervous_system_development	0.0349074	0.0483573	0.721864	463	826	0.235189	0.656253	0.36135	0.575169
Neuropsychiatric	Chrna7	0.115169	0.163206	0.705665	38	55	0.240198	0.659592	0.34745	0.572402
Neuropsychiatric	abnormal_ependyma_morphology	0.194907	0.282213	0.690637	13	21	0.244897	0.661987	0.51143	0.660279
Neuropsychiatric	abnormal_spatial_working_memory	0.126948	0.191369	0.663368	28	41	0.253547	0.669406	0.28986	0.528652
Neuropsychiatric	abnormal_brain_ventricle_choroid_plexus_morphology	0.053629	0.0874222	0.613448	137	212	0.26979	0.669406	0.70664	0.799011
Neuropsychiatric	abnormal_paired_pulse_facilitation	0.125574	0.206088	0.609324	25	40	0.271155	0.669406	0.242	0.527529
ASD-related	Samocha2014_CONSTRAINED	0.0276748	0.0459531	0.60224	504	927	0.273507	0.669406	0.04324	0.311688
Neuropsychiatric	abnormal_neurotransmitter_level	0.114626	0.192162	0.596507	29	59	0.275418	0.669406	0.2003	0.527529
Neuropsychiatric	abnormal_social_investigation	0.103401	0.179722	0.575343	32	64	0.28253	0.669406	0.56778	0.687287
Neuropsychiatric	abnormal_response_to_novelty	0.0585175	0.102366	0.571648	100	162	0.28378	0.669406	0.32909	0.572402
Neuropsychiatric	abnormal_brain_size	0.0541308	0.0950006	0.569795	116	193	0.284408	0.669406	0.24922	0.527529
Neuropsychiatric	abnormal_synaptic_depression	0.0838107	0.148528	0.564274	48	78	0.286284	0.669406	0.89643	0.923109
Neuropsychiatric	abnormal_cued_conditioning_behavior	0.0884669	0.156822	0.564123	43	74	0.286335	0.669406	0.17974	0.523396
Neuropsychiatric	abnormal_neuron_morphology	0.0239996	0.0443689	0.54091	559	988	0.294285	0.672867	0.094349	0.42101
Neuropsychiatric	abnormal_parental_behavior	0.0621952	0.115795	0.537113	79	121	0.295595	0.672867	0.5926	0.692701
ASD-related	DeRubeis2014_TRANSCRIPTION	0.061366	0.119006	0.515653	72	108	0.303048	0.673831	0.42423	0.606544
Neuropsychiatric	abnormal_depression_related_behavior	0.0794992	0.154825	0.513478	44	79	0.303808	0.673831	0.32151	0.567564
Neuropsychiatric	abnormal_forebrain_morphology	0.0263218	0.054562	0.482421	362	658	0.314754	0.677813	0.57605	0.687287
Neuropsychiatric	abnormal_thalamus_morphology	0.102896	0.235738	0.436482	19	36	0.331243	0.677813	0.18869	0.525755
ASD-related	Sanders2015_RISK_GENES	0.0480985	0.111891	0.429869	117	197	0.333646	0.677813	0.14413	0.502908
Neuropsychiatric	abnormal_spatial_learning	0.043181	0.103723	0.416309	97	169	0.338592	0.677813	0.38776	0.598951
Neuropsychiatric	abnormal_basal_ganglion_morphology	0.0642703	0.158177	0.40632	41	66	0.342254	0.677813	0.29908	0.538967
Neuropsychiatric	abnormal_microglial_cell_morphology	0.0724995	0.185194	0.391478	30	54	0.347722	0.677813	0.46627	0.645318
Neuropsychiatric	abnormal_brain_ventricle_morphology	0.0392007	0.100479	0.390139	104	159	0.348217	0.677813	0.80418	0.848312
Neuropsychiatric	abnormal_emotion_affect_behavior	0.0253595	0.0679242	0.373349	230	392	0.354444	0.677813	0.44022	0.614178
Neuropsychiatric	abnormal_pituitary_gland_morphology	0.0641648	0.17338	0.370082	35	86	0.355661	0.677813	0.26145	0.527529
ASD-related	Parikshak2013_M02	0.0166546	0.0498501	0.334093	426	656	0.369155	0.677813	0.75257	0.818834
Neuropsychiatric	abnormal_neural_tube_morphology_development	0.0226121	0.0682137	0.331489	223	395	0.370138	0.677813	0.55269	0.678123
ASD-related	Sugathan2014_M4	0.0196266	0.0620718	0.316191	273	361	0.375929	0.677813	0.15039	0.502908
Neuropsychiatric	abnormal_neuronal_precursor_cell_number	0.0992303	0.314309	0.315709	11	30	0.376112	0.677813	0.68062	0.774653
Neuropsychiatric	abnormal_response_to_new_environment	0.0359675	0.115807	0.310581	78	131	0.37806	0.677813	0.40657	0.601168
Neuropsychiatric	abnormal_spinal_cord_morphology	0.0295693	0.0959789	0.308081	112	212	0.37901	0.677813	0.16367	0.514817
Neuropsychiatric	abnormal_oligodendrocyte_morphology	0.0865567	0.29495	0.293462	12	30	0.384584	0.677813	0.75235	0.818834
Neuropsychiatric	abnormal_discrimination_learning	0.0872702	0.297746	0.293103	12	21	0.384722	0.677813	0.28525	0.528652
Neuropsychiatric	abnormal_limbic_system_morphology	0.0228558	0.0859286	0.265986	143	253	0.395125	0.677813	0.14641	0.502908
Neuropsychiatric	abnormal_prepulse_inhibition	0.0385992	0.145258	0.265729	50	78	0.395224	0.677813	0.2867	0.528652
Neuropsychiatric	abnormal_miniature_excitatory_postsynaptic_currents	0.0456745	0.174403	0.26189	34	65	0.396703	0.677813	0.037626	0.309694
Neuropsychiatric	abnormal_dendrite_morphology	0.0337589	0.133015	0.253797	58	92	0.399826	0.677813	0.13446	0.502908
ASD-related	Pinto2014_MAPK	0.0461531	0.186765	0.247118	29	41	0.402408	0.677813	0.10383	0.427681
ASD-related	Iossifov2014_Embryonic	0.00759861	0.0308944	0.245954	1195	1736	0.402859	0.677813	0.15873	0.508524
ASD-related	Pinto2014_ASD	0.0346776	0.141247	0.245511	53	81	0.40303	0.677813	0.08817	0.42101
Neuropsychiatric	abnormal_embryonic_fetal_subventricular_zone_morphology	0.0595192	0.251568	0.236593	16	31	0.406486	0.677813	0.56907	0.687287
Neuropsychiatric	abnormal_neurite_morphology	0.0202345	0.0875497	0.231121	136	225	0.408611	0.677813	0.0055382	0.202139
ASD-related	LindbladToh2011_2xPARS	0.0224003	0.100014	0.223972	119	170	0.411389	0.677813	0.057632	0.321624
Neuropsychiatric	abnormal_sensory_capabilities_reflexes_nociception	0.011013	0.0555365	0.198302	352	607	0.421404	0.683041	0.40647	0.601168
Neuropsychiatric	abnormal_action_potential	0.0292541	0.149556	0.195607	46	79	0.422459	0.683041	0.55019	0.678123
Neuropsychiatric	PSD_95_core	0.0278722	0.15192	0.183466	44	65	0.427216	0.684337	0.4377	0.614178
ASD-related	DeRubeis2014_NEURODEGENERATION	0.0496303	0.312612	0.15876	10	19	0.436929	0.693474	0.020318	0.240022
ASD-related	DeRubeis2014_SYNAPTIC	0.0190479	0.14141	0.1347	52	71	0.446424	0.702104	0.039383	0.309694
Neuropsychiatric	PSD_human_core	0.00533226	0.0460503	0.115792	506	685	0.453909	0.702763	0.011916	0.240022
Neuropsychiatric	abnormal_brain_vasculature_morphology	0.0260261	0.230078	0.113119	20	34	0.454968	0.702763	0.98115	0.986854
Neuropsychiatric	seizures	0.00796085	0.0829609	0.095959	152	265	0.461777	0.706227	0.39134	0.599131
ASD-related	DeRubeis2014_ASD_RISK	0.0227369	0.261642	0.0869009	16	31	0.465375	0.706227	0.050628	0.321624
Neuropsychiatric	abnormal_brain_development	0.00408977	0.0614138	0.0665937	281	501	0.473453	0.712237	0.47905	0.645531
Neuropsychiatric	abnormal_learning_memory_conditioning	0.00281858	0.0621613	0.045343	277	449	0.481917	0.713841	0.34029	0.572402
Neuropsychiatric	abnormal_CNS_glial_cell_morphology	0.00458566	0.106148	0.0432007	92	166	0.482771	0.713841	0.50607	0.658272
Neuropsychiatric	GABA_PSC	0.00897721	0.3444	0.0260662	10	18	0.489602	0.717807	0.24646	0.527529
Neuropsychiatric	abnormal_temporal_lobe_morphology	-3.68625e-06	0.090051	-4.09351e-05	130	222	0.500016	0.726914	0.19146	0.525755
Neuropsychiatric	abnormal_hippocampus_morphology	-0.00503563	0.0911082	-0.0552709	127	216	0.522039	0.750333	0.18455	0.523396
Neuropsychiatric	abnormal_lateral_ventricle_morphology	-0.00891077	0.128626	-0.0692764	64	98	0.527615	0.750333	0.91337	0.934988
Neuropsychiatric	abnormal_innervation	-0.00929844	0.127202	-0.0730997	67	133	0.529137	0.750333	0.21141	0.527529
Neuropsychiatric	abnormal_associative_learning	-0.0079191	0.0919576	-0.0861169	125	204	0.534313	0.751177	0.17978	0.523396
Neuropsychiatric	abnormal_glial_cell_morphology	-0.00864183	0.0896043	-0.0964444	130	226	0.538416	0.751177	0.60015	0.696818
Neuropsychiatric	abnormal_fear_anxiety_related_behavior	-0.0110825	0.0867656	-0.127729	139	232	0.550818	0.752651	0.74763	0.818834
ASD-related	Sugathan2014_M2	-0.00760877	0.0583998	-0.130288	313	418	0.551831	0.752651	0.20334	0.527529
Neuropsychiatric	abnormal_hindbrain_development	-0.0175203	0.132688	-0.132042	61	114	0.552524	0.752651	0.4201	0.606544
Neuropsychiatric	abnormal_neuron_proliferation	-0.0360148	0.186439	-0.193173	30	68	0.576588	0.779295	0.2806	0.528652
ASD-related	Sugathan2014_M1	-0.0132342	0.0621394	-0.212975	275	348	0.584327	0.783632	0.406	0.601168
Neuropsychiatric	abnormal_inhibitory_postsynaptic_currents	-0.0533477	0.195064	-0.273489	28	59	0.607761	0.80879	0.25683	0.527529
Neuropsychiatric	abnormal_astrocyte_morphology	-0.0410587	0.137964	-0.297604	53	87	0.616997	0.814813	0.49322	0.651352
Neuropsychiatric	thin_cerebral_cortex	-0.055733	0.177862	-0.313349	33	47	0.622992	0.816497	0.33488	0.572402
ASD-related	Sanders2015_TADA	-0.0577988	0.174954	-0.330366	35	63	0.629438	0.818199	0.57309	0.687287
ASD-related	Uddin2014_BRAIN_CRITICAL	-0.0108432	0.0317238	-0.3418	1207	1648	0.633749	0.818199	0.014077	0.240022
Neuropsychiatric	abnormal_motor_learning	-0.0869034	0.240693	-0.361054	18	32	0.640971	0.821392	0.51759	0.663282
Neuropsychiatric	abnormal_spatial_reference_memory	-0.0743526	0.196336	-0.3787	27	38	0.647545	0.823715	0.99838	0.99838
ASD-related	DeRubeis2014_TGFB	-0.121639	0.277071	-0.439016	13	18	0.669675	0.845648	0.62814	0.719657
Neuropsychiatric	abnormal_consumption_behavior	-0.0326375	0.066602	-0.490039	237	456	0.687947	0.862426	0.13726	0.502908
Neuropsychiatric	abnormal_myelination	-0.0629124	0.116528	-0.539891	76	120	0.705364	0.867005	0.61081	0.704468
Neuropsychiatric	abnormal_neuron_physiology	-0.0373224	0.0663356	-0.562629	240	405	0.713156	0.867005	0.54188	0.678123
Neuropsychiatric	abnormal_autonomic_nervous_system_morphology	-0.131157	0.231996	-0.56534	20	51	0.714079	0.867005	0.73204	0.817051
Neuropsychiatric	abnormal_conditioned_place_preference_behavior	-0.163659	0.275116	-0.594873	14	28	0.724036	0.867005	0.1759	0.523396
Neuropsychiatric	abnormal_sexual_interaction	-0.102491	0.170355	-0.601633	36	67	0.726291	0.867005	0.023055	0.240022
Neuropsychiatric	abnormal_social_conspecific_interaction	-0.0538007	0.0855164	-0.629127	144	257	0.735367	0.867005	0.42163	0.606544
Neuropsychiatric	abnormal_axon_extension	-0.123801	0.195639	-0.632806	27	48	0.73657	0.867005	0.1531	0.502908
Neuropsychiatric	CYFIP1_all	-0.130194	0.203533	-0.63967	25	38	0.738807	0.867005	0.3197	0.567564
Neuropsychiatric	abnormal_brain_morphology	-0.026374	0.0409415	-0.644188	659	1101	0.740273	0.867005	0.34374	0.572402
Neuropsychiatric	abnormal_axon_morphology	-0.0758769	0.116978	-0.648644	76	127	0.741716	0.867005	0.022104	0.240022
ASD-related	Pinto2014_NEURONAL	-0.164455	0.23817	-0.690491	19	24	0.755057	0.876677	0.070338	0.361015
Neuropsychiatric	abnormal_circadian_rhythm	-0.111472	0.155527	-0.716741	43	68	0.763233	0.878593	0.84724	0.87768
Neuropsychiatric	Synaptic_vesicle_Glu_enriched	-0.245832	0.337422	-0.728558	9	23	0.766864	0.878593	0.21458	0.527529
Neuropsychiatric	abnormal_dopaminergic_neuron_morphology	-0.212737	0.275231	-0.772939	14	29	0.780221	0.888014	0.21893	0.527529
Neuropsychiatric	abnormal_nervous_system_electrophysiology	-0.0737953	0.0910378	-0.810601	126	213	0.791202	0.894628	0.18396	0.523396
ASD-related	Pinto2014_CHROMATIN	-0.168143	0.198927	-0.845251	26	46	0.801015	0.899841	0.58108	0.68854
Neuropsychiatric	abnormal_avoidance_learning_behavior	-0.143874	0.162647	-0.884575	39	61	0.811807	0.906081	0.82626	0.861102
ASD-related	Parikshak2013_M17	-0.0412876	0.0451591	-0.91427	539	743	0.819712	0.90904	0.74537	0.818834
Neuropsychiatric	abnormal_hindbrain_morphology	-0.0683431	0.0728255	-0.938451	201	318	0.825994	0.910171	0.063275	0.34208
ASD-related	Iossifov2014_DeNovoLGDsInSchizoprenia	-0.137767	0.137617	-1.00109	55	86	0.841609	0.921508	0.11892	0.476536
ASD-related	Pinto2014_DAPPLE	-0.0836409	0.0796312	-1.05035	170	261	0.853222	0.928349	0.21552	0.527529
Neuropsychiatric	abnormal_sleep_behavior	-0.233288	0.207409	-1.12477	24	48	0.869657	0.935599	0.71803	0.806618
Neuropsychiatric	abnormal_cerebellum_development	-0.191268	0.16086	-1.18904	42	83	0.882788	0.935599	0.18363	0.523396
ASD-related	Iossifov2014_ChromatinModifiers	-0.0767876	0.0639028	-1.20163	250	377	0.885247	0.935599	0.27329	0.528652
Neuropsychiatric	fatigue	-0.263373	0.218505	-1.20534	22	33	0.885964	0.935599	0.93632	0.947271
Neuropsychiatric	abnormal_grooming_behavior	-0.205089	0.169447	-1.21034	37	75	0.886926	0.935599	0.5026	0.658272
Neuropsychiatric	abnormal_behavior	-0.0446626	0.0311069	-1.43578	1215	2037	0.924467	0.965286	0.2842	0.528652
Neuropsychiatric	abnormal_nerve_conduction	-0.280197	0.189386	-1.4795	29	45	0.930497	0.965286	0.26224	0.527529
ASD-related	Pinto2014_ASD_HIGHCONF	-0.189294	0.127095	-1.48939	65	90	0.931808	0.965286	0.25212	0.527529
Neuropsychiatric	Synaptic_vesicle_GABA_enriched	-0.420656	0.260142	-1.61703	15	24	0.947064	0.97525	0.1212	0.476536
Neuropsychiatric	abnormal_motor_capabilities_coordination_movement	-0.0643396	0.0366324	-1.75636	840	1398	0.960486	0.981811	0.25341	0.527529
ASD-related	Pinto2014_ID	-0.143799	0.0794848	-1.80914	161	203	0.964785	0.981811	0.48101	0.645531
Neuropsychiatric	abnormal_neuron_apoptosis	-0.197621	0.0995275	-1.98559	105	161	0.97646	0.987881	0.93054	0.946961
ASD-related	Iossifov2014_MendelianDiseaseGenes	-0.189368	0.0878504	-2.15557	135	202	0.984441	0.990165	0.53209	0.671909
Neuropsychiatric	abnormal_aggression_related_behavior	-0.468404	0.181039	-2.58731	33	69	0.995164	0.995164	0.7724	0.82997
Note. Estimate, unstandardised fixed effect estimate of gene set membership; SE, standard error of Estimate; T, t-statsitic for fixed effect; p-value, p-value for fixed effect; fdr-corrected p-value, p-value after FDR correction for ASD-related gene-sets; MAGMA-based p-value, p-value for enrichment in corresponding MAGMA analysis; fdr-corrected MAGMA-based p-value, MAGMA-based p-value after FDR c…

## Sheet: Supp. Table S4
Supp. Table S4: MAGMA gene assocaitions for transcriptome-wide significant genes
ID	Location	CHR	P0	P1	Min.TWAS.P	MAGMA.P
PDIA6	chr2:10923518-10952970	2	10923518	10952970	1.76e-06	0.010333
RP11-10A14.3	chr8:8998934-9002945	8	8998934	9002945	3.34e-07	0.0048515
CTSB	chr8:11700033-11725646	8	11700033	11725646	2e-06	0.00024086
ARHGAP27	chr17:43471267-43503012	17	43471267	43503012	8.56e-07	0.0002308
LRRC37A4P	chr17:43578685-43623042	17	43578685	43623042	2.29e-06	8.4476e-06
RN7SL739P	chr17:43603820-43604112	17	43603820	43604112	2.75e-06	0.095645
DND1P1	chr17:43663237-43664295	17	43663237	43664295	4.02e-06	1.6384e-06
CRHR1-IT1	chr17:43697694-43725582	17	43697694	43725582	3.13e-06	3.4773e-07
MAPT	chr17:43971747-44105699	17	43971747	44105699	3.58e-06	1.3951e-06
KANSL1	chr17:44107282-44302733	17	44107282	44302733	3.11e-06	1.5859e-07
KANSL1-AS1	chr17:44270942-44274089	17	44270942	44274089	9.05e-07	0.00026135
RP11-259G18.1	chr17:44344403-44346060	17	44344403	44346060	5.03e-07	1.0893e-05
LRRC37A	chr17:44370099-44415160	17	44370099	44415160	3.21e-06	0.0013943
XRN2	chr20:21283941-21370463	20	21283941	21370463	1.82e-08	1.9182e-09
Note. Bold numbers indicates significance after multiple testing correction.

## Sheet: Supp. Table S5
Supp. Table S5: TWAS associations for MAGMA significant genes
ID	Location	Min.TWAS.P	MAGMA.P
MFHAS1	chr8:8641998-8751131	9.95e-06	6.6276e-07
RP11-10A14.5	chr8:9046521-9060364	0.00357	3.0628e-06
MSRA	chr8:9911829-10286401	1.49e-05	5.8636e-07
XKR6	chr8:10753555-11058875	0.000136	1.3347e-06
BLK	chr8:11351510-11422113	0.02576	1.0854e-06
NTM	chr11:131240370-132206716	0.27131	8.0346e-07
DND1P1	chr17:43663229-43664790	4.02e-06	1.6384e-06
CRHR1-IT1	chr17:43697694-43725582	3.13e-06	3.4773e-07
RP11-105N13.4	chr17:43699274-43893909	0.000332	9.2384e-07
CRHR1	chr17:43861645-43913191	3.96e-05	3.5504e-06
MAPT	chr17:43971747-44105699	3.58e-06	1.3951e-06
KIAA1267	chr17:44106923-44302080	4.62e-05	1.5859e-07
KANSL1	chr17:44107282-44302733	3.11e-06	1.5859e-07
WNT3	chr17:44839872-44910520	7.89e-05	7.8634e-07
MACROD2	chr20:13976145-16033841	0.1467	4.2772e-07
PLK1S1	chr20:21106623-21227258	0.000239	1.3288e-08
XRN2	chr20:21283941-21370463	1.82e-08	1.9182e-09
Note. Bold numbers indicates significance after multiple testing correction.

## Sheet: Supp. Table S6
Supp. Table S6: ASD heritability explained by predicted gene expression
Subset	H2	SE	p	H2_prop	N_Feat	N_Ind
All SNPs	0.1196	0.0102	4.71766e-32	1	NA	NA
All TWAS	0.0155	0.0034	2.57205e-06	0.129599	37631	NA
CMC Prefrontal Cortex	0.0139	0.0032	7.00355e-06	0.116221	5379	452
YFS Blood	0.0113	0.0024	1.24875e-06	0.0944816	4657	1264
CMC Prefrontal Cortex Splicing	0.0102	0.0025	2.25179e-05	0.0852843	7735	452
METSIM Adipose	0.0101	0.0024	1.28631e-05	0.0844482	4637	563
NTR Blood	0.0099	0.0025	3.74749e-05	0.0827759	2437	1247
O'Brien Fetal Brain Transcript-level	0.007	0.0018	5.03521e-05	0.0585284	2865	67
GTEx Cerebellum	0.0064	0.0017	8.33726e-05	0.0535117	2001	103
GTEx Cerebellar Hemisphere	0.0047	0.0017	0.00284871	0.0392977	1512	89
GTEx Cortex	0.0045	0.0014	0.000653847	0.0376254	1047	96
GTEx Frontal Cortex BA9	0.0037	0.0013	0.00221254	0.0309365	929	92
O'Brien Fetal Brain Gene-level	0.0036	0.0013	0.00280944	0.0301003	831	67
GTEx Caudate Basal Ganglia	0.003	0.0013	0.0105081	0.0250836	944	100
GTEx Putamen Basal Ganglia	0.0029	0.0011	0.00418999	0.0242475	633	82
GTEx Nucleus Accumbens Basal Ganglia	0.0027	0.0012	0.0122245	0.0225753	883	93
GTEx Hippocampus	0.0025	0.0012	0.0186104	0.020903	539	81
GTEx Hypothalamus	0.0022	0.001	0.0139034	0.0183946	602	81
Note. H2, ASD heritability accounted by each subset of genetic data; SE, standard error of H2; H2_prop, the proportion of total SNP-heritability explained by the subset of genetic data; N_feat, the number of features available in each TWAS; N_Ind, the number of individuals used to derive the weigths used in each TWAS.

## Sheet: Supp. Table S7
Supp. Table S7: Pain et al ASD TWAS results for significant genes in Gandal et al ASD TWAS
CHR	P0	P1	ID	TWAS.Z.Gandal	TWAS.P.Gandal	Set.Pain	TWAS.Z.Pain	TWAS.P.Pain	Direction (Gandal/Pain)	Significance.Pain	FILE.Pain
8	10622883	10697299	PINX1	-4.89252	9.96e-07	CMC.BRAIN.RNASEQ	-4.22591	2.38e-05	--	*	CMC.BRAIN.RNASEQ/CMC.PINX1.wgt.RDat
8	10753555	11058875	XKR6	-5.2668	1.39e-07	op-fusion-fetal_brain-eur_sample-transcript_level	-3.81445	0.000136	--	*	op-fusion-fetal_brain-eur_sample-transcript_level/Fetal_ENST00000529336.wgt.RDat
8	10994408	10996117	AF131215.4	-5.17741	2.25e-07	NA	NA	NA	NA	NA	NA
17	43627147	43636104	RP11-798G7.7	4.74551	2.08e-06	op-fusion-fetal_brain-eur_sample-gene_level	3.9634	7.39e-05	++	*	op-fusion-fetal_brain-eur_sample-gene_level/Fetal_ENSG00000267246.wgt.RDat
17	43627147	43636104	RP11-798G7.7	4.74551	2.08e-06	op-fusion-fetal_brain-eur_sample-transcript_level	4.0439	5.26e-05	++	*	op-fusion-fetal_brain-eur_sample-transcript_level/Fetal_ENST00000586411.wgt.RDat
17	43685909	43686349	RPS26P8	4.77113	1.83e-06	op-fusion-fetal_brain-eur_sample-transcript_level	4.3897	1.14e-05	++	*	op-fusion-fetal_brain-eur_sample-transcript_level/Fetal_ENST00000393490.wgt.RDat
17	43697694	43725582	CRHR1-IT1	-4.65491	3.24e-06	GTEx.Brain_Caudate_basal_ganglia	4.5284	5.94e-06	-+	**	GTEx.Brain_Caudate_basal_ganglia/GTEx.Brain_Caudate_basal_ganglia.ENSG00000204650.9.CRHR1-IT1.wgt.RDat
17	43697694	43725582	CRHR1-IT1	-4.65491	3.24e-06	GTEx.Brain_Cortex	4.595	4.33e-06	-+	**	GTEx.Brain_Cortex/GTEx.Brain_Cortex.ENSG00000204650.9.CRHR1-IT1.wgt.RDat
17	43697694	43725582	CRHR1-IT1	-4.65491	3.24e-06	GTEx.Brain_Frontal_Cortex_BA9	4.66216	3.13e-06	-+	***	GTEx.Brain_Frontal_Cortex_BA9/GTEx.Brain_Frontal_Cortex_BA9.ENSG00000204650.9.CRHR1-IT1.wgt.RDat
17	43697694	43725582	CRHR1-IT1	-4.65491	3.24e-06	GTEx.Brain_Hippocampus	3.6724	0.00024	-+	*	GTEx.Brain_Hippocampus/GTEx.Brain_Hippocampus.ENSG00000204650.9.CRHR1-IT1.wgt.RDat
17	43697694	43725582	CRHR1-IT1	-4.65491	3.24e-06	GTEx.Brain_Hypothalamus	4.5891	4.45e-06	-+	**	GTEx.Brain_Hypothalamus/GTEx.Brain_Hypothalamus.ENSG00000204650.9.CRHR1-IT1.wgt.RDat
17	43697694	43725582	CRHR1-IT1	-4.65491	3.24e-06	GTEx.Brain_Nucleus_accumbens_basal_ganglia	4.5643	5.01e-06	-+	**	GTEx.Brain_Nucleus_accumbens_basal_ganglia/GTEx.Brain_Nucleus_accumbens_basal_ganglia.ENSG00000204650.9.CRHR1-IT1.wgt.RDat
17	43697694	43725582	CRHR1-IT1	-4.65491	3.24e-06	GTEx.Brain_Putamen_basal_ganglia	4.51329	6.38e-06	-+	**	GTEx.Brain_Putamen_basal_ganglia/GTEx.Brain_Putamen_basal_ganglia.ENSG00000204650.9.CRHR1-IT1.wgt.RDat
17	43697694	43725582	CRHR1-IT1	-4.65491	3.24e-06	op-fusion-fetal_brain-eur_sample-transcript_level	-3.7928	0.000149	--	*	op-fusion-fetal_brain-eur_sample-transcript_level/Fetal_ENST00000583740.wgt.RDat
17	43697694	43725582	CRHR1-IT1	-4.65491	3.24e-06	op-fusion-fetal_brain-eur_sample-transcript_level	-3.9572	7.58e-05	--	*	op-fusion-fetal_brain-eur_sample-transcript_level/Fetal_ENST00000585118.wgt.RDat
17	43697694	43725582	CRHR1-IT1	-4.65491	3.24e-06	op-fusion-fetal_brain-eur_sample-transcript_level	4.5197	6.19e-06	-+	**	op-fusion-fetal_brain-eur_sample-transcript_level/Fetal_ENST00000589868.wgt.RDat
17	43697694	43725582	CRHR1-IT1	-4.65491	3.24e-06	op-fusion-fetal_brain-eur_sample-transcript_level	4.2278	2.36e-05	-+	*	op-fusion-fetal_brain-eur_sample-transcript_level/Fetal_ENST00000591271.wgt.RDat
17	43697694	43725582	CRHR1-IT1	-4.65491	3.24e-06	op-fusion-fetal_brain-eur_sample-transcript_level	4.1943	2.74e-05	-+	*	op-fusion-fetal_brain-eur_sample-transcript_level/Fetal_ENST00000592428.wgt.RDat
17	43861645	43913191	CRHR1	-4.74971	2.04e-06	CMC.BRAIN.RNASEQ_SPLICING	-3.49504	0.000474	--	*	CMC.BRAIN.RNASEQ_SPLICING/CMC.chr17:43750268:43884376:clu_11153.wgt.RDat
17	43861645	43913191	CRHR1	-4.74971	2.04e-06	CMC.BRAIN.RNASEQ_SPLICING	4.10971	3.96e-05	-+	*	CMC.BRAIN.RNASEQ_SPLICING/CMC.chr17:43884463:43906581:clu_11154.wgt.RDat
17	43921017	43972966	MAPT-AS1	-4.79045	1.66e-06	NA	NA	NA	NA	NA	NA
17	43971747	44105699	MAPT	-4.77379	1.81e-06	CMC.BRAIN.RNASEQ	-3.8603	0.000113	--	*	CMC.BRAIN.RNASEQ/CMC.MAPT.wgt.RDat
17	43971747	44105699	MAPT	-4.77379	1.81e-06	CMC.BRAIN.RNASEQ_SPLICING	4.63464	3.58e-06	-+	***	CMC.BRAIN.RNASEQ_SPLICING/CMC.chr17:44049311:44051751:clu_11157.wgt.RDat
17	43971747	44105699	MAPT	-4.77379	1.81e-06	CMC.BRAIN.RNASEQ_SPLICING	-4.51945	6.2e-06	--	**	CMC.BRAIN.RNASEQ_SPLICING/CMC.chr17:44049311:44055741:clu_11157.wgt.RDat
17	43971747	44105699	MAPT	-4.77379	1.81e-06	CMC.BRAIN.RNASEQ_SPLICING	4.56827	4.92e-06	-+	**	CMC.BRAIN.RNASEQ_SPLICING/CMC.chr17:44051837:44055741:clu_11157.wgt.RDat
17	43971748	44105700	MAPT	-4.77379	1.81e-06	GTEx.Brain_Cerebellar_Hemisphere	-4.5284	5.94e-06	--	**	GTEx.Brain_Cerebellar_Hemisphere/GTEx.Brain_Cerebellar_Hemisphere.ENSG00000186868.11.MAPT.wgt.RDat
17	43971748	44105700	MAPT	-4.77379	1.81e-06	GTEx.Brain_Cerebellum	-4.6195	3.85e-06	--	***	GTEx.Brain_Cerebellum/GTEx.Brain_Cerebellum.ENSG00000186868.11.MAPT.wgt.RDat
17	43971748	44105700	MAPT	-4.77379	1.81e-06	GTEx.Brain_Cortex	-4.101	4.11e-05	--	*	GTEx.Brain_Cortex/GTEx.Brain_Cortex.ENSG00000186868.11.MAPT.wgt.RDat
17	43971748	44105700	MAPT	-4.77379	1.81e-06	GTEx.Brain_Frontal_Cortex_BA9	-4.49701	6.89e-06	--	**	GTEx.Brain_Frontal_Cortex_BA9/GTEx.Brain_Frontal_Cortex_BA9.ENSG00000186868.11.MAPT.wgt.RDat
17	43971748	44105700	MAPT	-4.77379	1.81e-06	METSIM.ADIPOSE.RNASEQ	2.92422	0.00345	-+	*	METSIM.ADIPOSE.RNASEQ/METSIM.MAPT.wgt.RDat
17	43971748	44105700	MAPT	-4.77379	1.81e-06	op-fusion-fetal_brain-eur_sample-transcript_level	-4.4682	7.89e-06	--	**	op-fusion-fetal_brain-eur_sample-transcript_level/Fetal_ENST00000351559.wgt.RDat
17	43971748	44105700	MAPT	-4.77379	1.81e-06	op-fusion-fetal_brain-eur_sample-transcript_level	4.3011	1.7e-05	-+	*	op-fusion-fetal_brain-eur_sample-transcript_level/Fetal_ENST00000446361.wgt.RDat
17	43971748	44105700	MAPT	-4.77379	1.81e-06	op-fusion-fetal_brain-eur_sample-transcript_level	4.5722	4.83e-06	-+	**	op-fusion-fetal_brain-eur_sample-transcript_level/Fetal_ENST00000571311.wgt.RDat
17	44370099	44415160	LRRC37A	4.8429	1.28e-06	GTEx.Brain_Caudate_basal_ganglia	2.7185	0.00656	++	*	GTEx.Brain_Caudate_basal_ganglia/GTEx.Brain_Caudate_basal_ganglia.ENSG00000176681.10.LRRC37A.wgt.RDat
17	44370099	44415160	LRRC37A	4.8429	1.28e-06	GTEx.Brain_Cerebellar_Hemisphere	3.6226	0.000292	++	*	GTEx.Brain_Cerebellar_Hemisphere/GTEx.Brain_Cerebellar_Hemisphere.ENSG00000176681.10.LRRC37A.wgt.RDat
17	44370099	44415160	LRRC37A	4.8429	1.28e-06	GTEx.Brain_Cerebellum	4.0057	6.18e-05	++	*	GTEx.Brain_Cerebellum/GTEx.Brain_Cerebellum.ENSG00000176681.10.LRRC37A.wgt.RDat
17	44370099	44415160	LRRC37A	4.8429	1.28e-06	GTEx.Brain_Cortex	2.325	0.0201	++	*	GTEx.Brain_Cortex/GTEx.Brain_Cortex.ENSG00000176681.10.LRRC37A.wgt.RDat
17	44370099	44415160	LRRC37A	4.8429	1.28e-06	GTEx.Brain_Frontal_Cortex_BA9	1.76524	0.0775	++		GTEx.Brain_Frontal_Cortex_BA9/GTEx.Brain_Frontal_Cortex_BA9.ENSG00000176681.10.LRRC37A.wgt.RDat
17	44370099	44415160	LRRC37A	4.8429	1.28e-06	GTEx.Brain_Hippocampus	2.9502	0.00318	++	*	GTEx.Brain_Hippocampus/GTEx.Brain_Hippocampus.ENSG00000176681.10.LRRC37A.wgt.RDat
17	44370099	44415160	LRRC37A	4.8429	1.28e-06	GTEx.Brain_Hypothalamus	2.9482	0.0032	++	*	GTEx.Brain_Hypothalamus/GTEx.Brain_Hypothalamus.ENSG00000176681.10.LRRC37A.wgt.RDat
17	44370099	44415160	LRRC37A	4.8429	1.28e-06	GTEx.Brain_Nucleus_accumbens_basal_ganglia	2.3452	0.019	++	*	GTEx.Brain_Nucleus_accumbens_basal_ganglia/GTEx.Brain_Nucleus_accumbens_basal_ganglia.ENSG00000176681.10.LRRC37A.wgt.RDat
17	44370099	44415160	LRRC37A	4.8429	1.28e-06	GTEx.Brain_Putamen_basal_ganglia	3.1927	0.00141	++	*	GTEx.Brain_Putamen_basal_ganglia/GTEx.Brain_Putamen_basal_ganglia.ENSG00000176681.10.LRRC37A.wgt.RDat
17	44370099	44415160	LRRC37A	4.8429	1.28e-06	METSIM.ADIPOSE.RNASEQ	-1.3102	0.19013	+-		METSIM.ADIPOSE.RNASEQ/METSIM.LRRC37A.wgt.RDat
17	44370099	44415160	LRRC37A	4.8429	1.28e-06	op-fusion-fetal_brain-eur_sample-gene_level	4.4066	1.05e-05	++	*	op-fusion-fetal_brain-eur_sample-gene_level/Fetal_ENSG00000176681.wgt.RDat
17	44370099	44415160	LRRC37A	4.8429	1.28e-06	op-fusion-fetal_brain-eur_sample-transcript_level	4.6572	3.21e-06	++	***	op-fusion-fetal_brain-eur_sample-transcript_level/Fetal_ENST00000320254.wgt.RDat
17	44370099	44415160	LRRC37A	4.8429	1.28e-06	op-fusion-fetal_brain-eur_sample-transcript_level	4.0823	4.46e-05	++	*	op-fusion-fetal_brain-eur_sample-transcript_level/Fetal_ENST00000393465.wgt.RDat
17	44370099	44415160	LRRC37A	4.8429	1.28e-06	op-fusion-fetal_brain-eur_sample-transcript_level	4.2049	2.61e-05	++	*	op-fusion-fetal_brain-eur_sample-transcript_level/Fetal_ENST00000496930.wgt.RDat
20	21106623	21227258	PLK1S1	4.9483	7.48e-07	CMC.BRAIN.RNASEQ	3.6738	0.000239	++	*	CMC.BRAIN.RNASEQ/CMC.PLK1S1.wgt.RDat
20	21491648	21494664	NKX2-2	-5.5797	2.41e-08	NA	NA	NA	NA	NA	NA
Note. CHR, chromosome number; P0, Gene start position; P1, Gene stop position; Significance.Pain, *= TWAS.P.Pain<0.05, **= TWAS.P.Pain<1E-5, *= TWAS.P.Pain<4.25E-6 (transcriptome-wide significant); Set.Pain, SNP-weight set from Pain et al study; FILE.Pain, The SNP-weight file used in the Pain et al study.

## Sheet: Supp. Table S8
Supp. Table S8: Gandal et al ASD TWAS results for significant genes in Pain et al ASD TWAS
FILE.Pain	ID	CHR	P0	P1	Set.Pain	TWAS.Z.Pain	TWAS.P.Pain	TWAS.Z.Gandal	TWAS.P.Gandal	TWAS.P.Bonferroni.Gandal	Direction (Gandal/Pain)	Significance.Gandal
YFS.BLOOD.RNAARR/YFS.PDIA6.wgt.RDat	PDIA6	2	10923517	10978103	YFS.BLOOD.RNAARR	-4.77905	1.76e-06	NA	NA	NA	NA	NA
op-fusion-fetal_brain-eur_sample-gene_level/Fetal_ENSG00000254340.wgt.RDat	RP11-10A14.3	8	8998934	9002945	op-fusion-fetal_brain-eur_sample-gene_level	-4.7726	1.82e-06	NA	NA	NA	NA	NA
op-fusion-fetal_brain-eur_sample-transcript_level/Fetal_ENST00000520017.wgt.RDat	RP11-10A14.3	8	8998934	9002945	op-fusion-fetal_brain-eur_sample-transcript_level	-5.10317	3.34e-07	NA	NA	NA	NA	NA
GTEx.Brain_Nucleus_accumbens_basal_ganglia/GTEx.Brain_Nucleus_accumbens_basal_ganglia.ENSG00000164733.16.CTSB.wgt.RDat	CTSB	8	11700033	11726957	GTEx.Brain_Nucleus_accumbens_basal_ganglia	4.75311	2e-06	3.8325	0.000127	1	++	*
CMC.BRAIN.RNASEQ/CMC.ARHGAP27.wgt.RDat	ARHGAP27	17	43471267	43503012	CMC.BRAIN.RNASEQ	4.9223	8.56e-07	2.48014	0.0131	1	++	*
GTEx.Brain_Hypothalamus/GTEx.Brain_Hypothalamus.ENSG00000214425.2.LRRC37A4P.wgt.RDat	LRRC37A4P	17	43578685	43623042	GTEx.Brain_Hypothalamus	-4.7262	2.29e-06	-4.52874	5.93e-06	0.0781218	--	**
op-fusion-fetal_brain-eur_sample-transcript_level/Fetal_ENST00000585071.wgt.RDat	RN7SL739P	17	43603820	43604112	op-fusion-fetal_brain-eur_sample-transcript_level	-4.6889	2.75e-06	NA	NA	NA	NA	NA
op-fusion-fetal_brain-eur_sample-gene_level/Fetal_ENSG00000264070.wgt.RDat	DND1P1	17	43663237	43664295	op-fusion-fetal_brain-eur_sample-gene_level	-4.6105	4.02e-06	NA	NA	NA	NA	NA
GTEx.Brain_Frontal_Cortex_BA9/GTEx.Brain_Frontal_Cortex_BA9.ENSG00000204650.9.CRHR1-IT1.wgt.RDat	CRHR1-IT1	17	43697694	43725582	GTEx.Brain_Frontal_Cortex_BA9	4.66216	3.13e-06	-4.65491	3.24e-06	0.0426838	-+	***
CMC.BRAIN.RNASEQ_SPLICING/CMC.chr17:44049311:44051751:clu_11157.wgt.RDat	MAPT	17	43971747	44105699	CMC.BRAIN.RNASEQ_SPLICING	4.63464	3.58e-06	-4.77379	1.81e-06	0.0238449	-+	***
GTEx.Brain_Cerebellum/GTEx.Brain_Cerebellum.ENSG00000186868.11.MAPT.wgt.RDat	MAPT	17	43971748	44105700	GTEx.Brain_Cerebellum	-4.6195	3.85e-06	-4.77379	1.81e-06	0.0238449	--	***
op-fusion-fetal_brain-eur_sample-transcript_level/Fetal_ENST00000572218.wgt.RDat	KANSL1	17	44107282	44302733	op-fusion-fetal_brain-eur_sample-transcript_level	-4.6632	3.11e-06	-1.01956	0.308	1	--
op-fusion-fetal_brain-eur_sample-transcript_level/Fetal_ENST00000576739.wgt.RDat	KANSL1	17	44107282	44302733	op-fusion-fetal_brain-eur_sample-transcript_level	4.6398	3.49e-06	-1.01956	0.308	1	-+
GTEx.Brain_Cerebellar_Hemisphere/GTEx.Brain_Cerebellar_Hemisphere.ENSG00000214401.4.KANSL1-AS1.wgt.RDat	KANSL1-AS1	17	44270942	44274089	GTEx.Brain_Cerebellar_Hemisphere	4.6566	3.22e-06	4.46046	8.18e-06	0.107763	++	**
GTEx.Brain_Cerebellum/GTEx.Brain_Cerebellum.ENSG00000214401.4.KANSL1-AS1.wgt.RDat	KANSL1-AS1	17	44270942	44274089	GTEx.Brain_Cerebellum	4.9112	9.05e-07	4.46046	8.18e-06	0.107763	++	**
GTEx.Brain_Hypothalamus/GTEx.Brain_Hypothalamus.ENSG00000214401.4.KANSL1-AS1.wgt.RDat	KANSL1-AS1	17	44270942	44274089	GTEx.Brain_Hypothalamus	4.6347	3.57e-06	4.46046	8.18e-06	0.107763	++	**
op-fusion-fetal_brain-eur_sample-transcript_level/Fetal_ENST00000570002.wgt.RDat	RP11-259G18.1	17	44344403	44346060	op-fusion-fetal_brain-eur_sample-transcript_level	5.0251	5.03e-07	-4.60041	4.22e-06	0.0555943	-+	**
op-fusion-fetal_brain-eur_sample-transcript_level/Fetal_ENST00000320254.wgt.RDat	LRRC37A	17	44370099	44415160	op-fusion-fetal_brain-eur_sample-transcript_level	4.6572	3.21e-06	4.8429	1.28e-06	0.0168627	++	***
YFS.BLOOD.RNAARR/YFS.XRN2.wgt.RDat	XRN2	20	21283942	21370463	YFS.BLOOD.RNAARR	5.62795	1.82e-08	-1.6243	0.104	1	-+
Note. CHR, chromosome number; P0, Gene start position; P1, Gene stop position; Significance.Gandal, *= TWAS.P.Gandal<0.05, **= TWAS.P.Gandal<1E-5, *= TWAS.P.Bonferroni.Gandal<0.05 (transcriptome-wide significant); Set.Pain, SNP-weight set from Pain et al study; FILE.Pain, The SNP-weight file used in the Pain et al study.

## Sheet: Supp. Table S9
Supp. Table S9: Postmortem differential gene expression results from Gandal et al for significant genes in Pain et al ASD TWAS
FILE.Pain	ID	CHR	P0	P1	Set.Pain	TWAS.Z.Pain	TWAS.P.Pain	log2FC.Gandal	p.Gandal	fdr.Gandal	Direction (Gandal/Pain)	Significance.Gandal
YFS.BLOOD.RNAARR/YFS.PDIA6.wgt.RDat	PDIA6	2	10923517	10978103	YFS.BLOOD.RNAARR	-4.77905	1.76e-06	0.142419	0.00586575	0.0722619	+-	*
op-fusion-fetal_brain-eur_sample-gene_level/Fetal_ENSG00000254340.wgt.RDat	RP11-10A14.3	8	8998934	9002945	op-fusion-fetal_brain-eur_sample-gene_level	-4.7726	1.82e-06	NA	NA	NA	NA	NA
op-fusion-fetal_brain-eur_sample-transcript_level/Fetal_ENST00000520017.wgt.RDat	RP11-10A14.3	8	8998934	9002945	op-fusion-fetal_brain-eur_sample-transcript_level	-5.10317	3.34e-07	NA	NA	NA	NA	NA
GTEx.Brain_Nucleus_accumbens_basal_ganglia/GTEx.Brain_Nucleus_accumbens_basal_ganglia.ENSG00000164733.16.CTSB.wgt.RDat	CTSB	8	11700033	11726957	GTEx.Brain_Nucleus_accumbens_basal_ganglia	4.75311	2e-06	0.0860204	0.0390133	0.213834	++	*
CMC.BRAIN.RNASEQ/CMC.ARHGAP27.wgt.RDat	ARHGAP27	17	43471267	43503012	CMC.BRAIN.RNASEQ	4.9223	8.56e-07	-0.00472322	0.937113	0.980166	-+
GTEx.Brain_Hypothalamus/GTEx.Brain_Hypothalamus.ENSG00000214425.2.LRRC37A4P.wgt.RDat	LRRC37A4P	17	43578685	43623042	GTEx.Brain_Hypothalamus	-4.7262	2.29e-06	0.102415	0.715846	0.893161	+-
op-fusion-fetal_brain-eur_sample-transcript_level/Fetal_ENST00000585071.wgt.RDat	RN7SL739P	17	43603820	43604112	op-fusion-fetal_brain-eur_sample-transcript_level	-4.6889	2.75e-06	-0.267995	0.0886561	0.332341	--
op-fusion-fetal_brain-eur_sample-gene_level/Fetal_ENSG00000264070.wgt.RDat	DND1P1	17	43663237	43664295	op-fusion-fetal_brain-eur_sample-gene_level	-4.6105	4.02e-06	-0.199917	0.258887	0.57635	--
GTEx.Brain_Frontal_Cortex_BA9/GTEx.Brain_Frontal_Cortex_BA9.ENSG00000204650.9.CRHR1-IT1.wgt.RDat	CRHR1-IT1	17	43697694	43725582	GTEx.Brain_Frontal_Cortex_BA9	4.66216	3.13e-06	-0.0256206	0.491031	0.768917	-+
CMC.BRAIN.RNASEQ_SPLICING/CMC.chr17:44049311:44051751:clu_11157.wgt.RDat	MAPT	17	43971747	44105699	CMC.BRAIN.RNASEQ_SPLICING	4.63464	3.58e-06	0.00787066	0.900888	0.967392	++
GTEx.Brain_Cerebellum/GTEx.Brain_Cerebellum.ENSG00000186868.11.MAPT.wgt.RDat	MAPT	17	43971748	44105700	GTEx.Brain_Cerebellum	-4.6195	3.85e-06	0.00787066	0.900888	0.967392	+-
op-fusion-fetal_brain-eur_sample-transcript_level/Fetal_ENST00000572218.wgt.RDat	KANSL1	17	44107282	44302733	op-fusion-fetal_brain-eur_sample-transcript_level	-4.6632	3.11e-06	0.0151821	0.705928	0.888424	+-
op-fusion-fetal_brain-eur_sample-transcript_level/Fetal_ENST00000576739.wgt.RDat	KANSL1	17	44107282	44302733	op-fusion-fetal_brain-eur_sample-transcript_level	4.6398	3.49e-06	0.0151821	0.705928	0.888424	++
GTEx.Brain_Cerebellar_Hemisphere/GTEx.Brain_Cerebellar_Hemisphere.ENSG00000214401.4.KANSL1-AS1.wgt.RDat	KANSL1-AS1	17	44270942	44274089	GTEx.Brain_Cerebellar_Hemisphere	4.6566	3.22e-06	-0.123103	0.411041	0.713542	-+
GTEx.Brain_Cerebellum/GTEx.Brain_Cerebellum.ENSG00000214401.4.KANSL1-AS1.wgt.RDat	KANSL1-AS1	17	44270942	44274089	GTEx.Brain_Cerebellum	4.9112	9.05e-07	-0.123103	0.411041	0.713542	-+
GTEx.Brain_Hypothalamus/GTEx.Brain_Hypothalamus.ENSG00000214401.4.KANSL1-AS1.wgt.RDat	KANSL1-AS1	17	44270942	44274089	GTEx.Brain_Hypothalamus	4.6347	3.57e-06	-0.123103	0.411041	0.713542	-+
op-fusion-fetal_brain-eur_sample-transcript_level/Fetal_ENST00000570002.wgt.RDat	RP11-259G18.1	17	44344403	44346060	op-fusion-fetal_brain-eur_sample-transcript_level	5.0251	5.03e-07	0.0713278	0.688859	0.879348	++
op-fusion-fetal_brain-eur_sample-transcript_level/Fetal_ENST00000320254.wgt.RDat	LRRC37A	17	44370099	44415160	op-fusion-fetal_brain-eur_sample-transcript_level	4.6572	3.21e-06	-0.0487618	0.803255	0.931032	-+
YFS.BLOOD.RNAARR/YFS.XRN2.wgt.RDat	XRN2	20	21283942	21370463	YFS.BLOOD.RNAARR	5.62795	1.82e-08	0.0341502	0.200189	0.507575	++
Note. CHR, chromosome number; P0, Gene start position; P1, Gene stop position; Significance.Gandal, *= p.Gandal<0.05, **= p.Gandal<1E-5, *= fdr.Gandal<0.05 (transcriptome-wide significant); Set.Pain, SNP-weight set from Pain et al study; FILE.Pain, The SNP-weight file used in the Pain et al study.

## Sheet: Supp. Table S10
Supp. Table S10: Postmortem differential transcript expression results from Gandal et al for significant genes in Pain et al ASD TWAS
FILE.Pain	ID	CHR	P0	P1	Set.Pain	TWAS.Z.Pain	TWAS.P.Pain	Transcript_ID.Gandal	log2FC.Gandal	p.Gandal	fdr.Gandal	Direction (Gandal/Pain)	Significance.Gandal
YFS.BLOOD.RNAARR/YFS.PDIA6.wgt.RDat	PDIA6	2	10923517	10978103	YFS.BLOOD.RNAARR	-4.77905	1.76e-06	ENST00000404371	-0.0176884	0.751658	0.964662	--
YFS.BLOOD.RNAARR/YFS.PDIA6.wgt.RDat	PDIA6	2	10923517	10978103	YFS.BLOOD.RNAARR	-4.77905	1.76e-06	ENST00000404824	0.0874392	0.595773	0.929812	+-
YFS.BLOOD.RNAARR/YFS.PDIA6.wgt.RDat	PDIA6	2	10923517	10978103	YFS.BLOOD.RNAARR	-4.77905	1.76e-06	ENST00000458536	0.162788	0.256959	0.767075	+-
YFS.BLOOD.RNAARR/YFS.PDIA6.wgt.RDat	PDIA6	2	10923517	10978103	YFS.BLOOD.RNAARR	-4.77905	1.76e-06	ENST00000272227	-0.193154	0.174995	0.688461	--
YFS.BLOOD.RNAARR/YFS.PDIA6.wgt.RDat	PDIA6	2	10923517	10978103	YFS.BLOOD.RNAARR	-4.77905	1.76e-06	ENST00000540494	-0.00250323	0.989569	0.998652	--
op-fusion-fetal_brain-eur_sample-gene_level/Fetal_ENSG00000254340.wgt.RDat	RP11-10A14.3	8	8998934	9002945	op-fusion-fetal_brain-eur_sample-gene_level	-4.7726	1.82e-06	NA	NA	NA	NA	NA	NA
op-fusion-fetal_brain-eur_sample-transcript_level/Fetal_ENST00000520017.wgt.RDat	RP11-10A14.3	8	8998934	9002945	op-fusion-fetal_brain-eur_sample-transcript_level	-5.10317	3.34e-07	NA	NA	NA	NA	NA	NA
GTEx.Brain_Nucleus_accumbens_basal_ganglia/GTEx.Brain_Nucleus_accumbens_basal_ganglia.ENSG00000164733.16.CTSB.wgt.RDat	CTSB	8	11700033	11726957	GTEx.Brain_Nucleus_accumbens_basal_ganglia	4.75311	2e-06	ENST00000415599	-0.985389	0.010945	0.236488	-+	*
GTEx.Brain_Nucleus_accumbens_basal_ganglia/GTEx.Brain_Nucleus_accumbens_basal_ganglia.ENSG00000164733.16.CTSB.wgt.RDat	CTSB	8	11700033	11726957	GTEx.Brain_Nucleus_accumbens_basal_ganglia	4.75311	2e-06	ENST00000420692	0.124156	0.00782739	0.205223	++	*
GTEx.Brain_Nucleus_accumbens_basal_ganglia/GTEx.Brain_Nucleus_accumbens_basal_ganglia.ENSG00000164733.16.CTSB.wgt.RDat	CTSB	8	11700033	11726957	GTEx.Brain_Nucleus_accumbens_basal_ganglia	4.75311	2e-06	ENST00000434271	-0.154056	0.026112	0.348492	-+	*
GTEx.Brain_Nucleus_accumbens_basal_ganglia/GTEx.Brain_Nucleus_accumbens_basal_ganglia.ENSG00000164733.16.CTSB.wgt.RDat	CTSB	8	11700033	11726957	GTEx.Brain_Nucleus_accumbens_basal_ganglia	4.75311	2e-06	ENST00000453527	0.142768	0.398621	0.857527	++
GTEx.Brain_Nucleus_accumbens_basal_ganglia/GTEx.Brain_Nucleus_accumbens_basal_ganglia.ENSG00000164733.16.CTSB.wgt.RDat	CTSB	8	11700033	11726957	GTEx.Brain_Nucleus_accumbens_basal_ganglia	4.75311	2e-06	ENST00000524500	0.0986273	0.575832	0.923821	++
GTEx.Brain_Nucleus_accumbens_basal_ganglia/GTEx.Brain_Nucleus_accumbens_basal_ganglia.ENSG00000164733.16.CTSB.wgt.RDat	CTSB	8	11700033	11726957	GTEx.Brain_Nucleus_accumbens_basal_ganglia	4.75311	2e-06	ENST00000524654	-0.0947098	0.567825	0.921322	-+
GTEx.Brain_Nucleus_accumbens_basal_ganglia/GTEx.Brain_Nucleus_accumbens_basal_ganglia.ENSG00000164733.16.CTSB.wgt.RDat	CTSB	8	11700033	11726957	GTEx.Brain_Nucleus_accumbens_basal_ganglia	4.75311	2e-06	ENST00000525315	0.151848	0.530509	0.909252	++
GTEx.Brain_Nucleus_accumbens_basal_ganglia/GTEx.Brain_Nucleus_accumbens_basal_ganglia.ENSG00000164733.16.CTSB.wgt.RDat	CTSB	8	11700033	11726957	GTEx.Brain_Nucleus_accumbens_basal_ganglia	4.75311	2e-06	ENST00000526481	0.410277	0.0545306	0.462581	++
GTEx.Brain_Nucleus_accumbens_basal_ganglia/GTEx.Brain_Nucleus_accumbens_basal_ganglia.ENSG00000164733.16.CTSB.wgt.RDat	CTSB	8	11700033	11726957	GTEx.Brain_Nucleus_accumbens_basal_ganglia	4.75311	2e-06	ENST00000528965	-0.309155	0.0753228	0.519952	-+
GTEx.Brain_Nucleus_accumbens_basal_ganglia/GTEx.Brain_Nucleus_accumbens_basal_ganglia.ENSG00000164733.16.CTSB.wgt.RDat	CTSB	8	11700033	11726957	GTEx.Brain_Nucleus_accumbens_basal_ganglia	4.75311	2e-06	ENST00000530296	-0.0347638	0.779254	0.970279	-+
GTEx.Brain_Nucleus_accumbens_basal_ganglia/GTEx.Brain_Nucleus_accumbens_basal_ganglia.ENSG00000164733.16.CTSB.wgt.RDat	CTSB	8	11700033	11726957	GTEx.Brain_Nucleus_accumbens_basal_ganglia	4.75311	2e-06	ENST00000530624	-0.0504511	0.725009	0.958774	-+
GTEx.Brain_Nucleus_accumbens_basal_ganglia/GTEx.Brain_Nucleus_accumbens_basal_ganglia.ENSG00000164733.16.CTSB.wgt.RDat	CTSB	8	11700033	11726957	GTEx.Brain_Nucleus_accumbens_basal_ganglia	4.75311	2e-06	ENST00000530640	-0.011011	0.941402	0.993776	-+
GTEx.Brain_Nucleus_accumbens_basal_ganglia/GTEx.Brain_Nucleus_accumbens_basal_ganglia.ENSG00000164733.16.CTSB.wgt.RDat	CTSB	8	11700033	11726957	GTEx.Brain_Nucleus_accumbens_basal_ganglia	4.75311	2e-06	ENST00000532370	0.0687877	0.851433	0.982397	++
GTEx.Brain_Nucleus_accumbens_basal_ganglia/GTEx.Brain_Nucleus_accumbens_basal_ganglia.ENSG00000164733.16.CTSB.wgt.RDat	CTSB	8	11700033	11726957	GTEx.Brain_Nucleus_accumbens_basal_ganglia	4.75311	2e-06	ENST00000532409	0.14532	0.602854	0.931457	++
GTEx.Brain_Nucleus_accumbens_basal_ganglia/GTEx.Brain_Nucleus_accumbens_basal_ganglia.ENSG00000164733.16.CTSB.wgt.RDat	CTSB	8	11700033	11726957	GTEx.Brain_Nucleus_accumbens_basal_ganglia	4.75311	2e-06	ENST00000532656	-0.0837279	0.625542	0.936668	-+
GTEx.Brain_Nucleus_accumbens_basal_ganglia/GTEx.Brain_Nucleus_accumbens_basal_ganglia.ENSG00000164733.16.CTSB.wgt.RDat	CTSB	8	11700033	11726957	GTEx.Brain_Nucleus_accumbens_basal_ganglia	4.75311	2e-06	ENST00000533455	0.0764994	0.64889	0.942445	++
GTEx.Brain_Nucleus_accumbens_basal_ganglia/GTEx.Brain_Nucleus_accumbens_basal_ganglia.ENSG00000164733.16.CTSB.wgt.RDat	CTSB	8	11700033	11726957	GTEx.Brain_Nucleus_accumbens_basal_ganglia	4.75311	2e-06	ENST00000533572	-0.0834725	0.783363	0.971055	-+
GTEx.Brain_Nucleus_accumbens_basal_ganglia/GTEx.Brain_Nucleus_accumbens_basal_ganglia.ENSG00000164733.16.CTSB.wgt.RDat	CTSB	8	11700033	11726957	GTEx.Brain_Nucleus_accumbens_basal_ganglia	4.75311	2e-06	ENST00000534382	-0.0300276	0.84192	0.980543	-+
GTEx.Brain_Nucleus_accumbens_basal_ganglia/GTEx.Brain_Nucleus_accumbens_basal_ganglia.ENSG00000164733.16.CTSB.wgt.RDat	CTSB	8	11700033	11726957	GTEx.Brain_Nucleus_accumbens_basal_ganglia	4.75311	2e-06	ENST00000534510	-0.272264	0.0196703	0.307554	-+	*
GTEx.Brain_Nucleus_accumbens_basal_ganglia/GTEx.Brain_Nucleus_accumbens_basal_ganglia.ENSG00000164733.16.CTSB.wgt.RDat	CTSB	8	11700033	11726957	GTEx.Brain_Nucleus_accumbens_basal_ganglia	4.75311	2e-06	ENST00000534636	0.225663	0.178839	0.693239	++
GTEx.Brain_Nucleus_accumbens_basal_ganglia/GTEx.Brain_Nucleus_accumbens_basal_ganglia.ENSG00000164733.16.CTSB.wgt.RDat	CTSB	8	11700033	11726957	GTEx.Brain_Nucleus_accumbens_basal_ganglia	4.75311	2e-06	ENST00000345125	-0.0870747	0.567089	0.921124	-+
GTEx.Brain_Nucleus_accumbens_basal_ganglia/GTEx.Brain_Nucleus_accumbens_basal_ganglia.ENSG00000164733.16.CTSB.wgt.RDat	CTSB	8	11700033	11726957	GTEx.Brain_Nucleus_accumbens_basal_ganglia	4.75311	2e-06	ENST00000353047	-0.0962857	0.448142	0.880335	-+
CMC.BRAIN.RNASEQ/CMC.ARHGAP27.wgt.RDat	ARHGAP27	17	43471267	43503012	CMC.BRAIN.RNASEQ	4.9223	8.56e-07	ENST00000376922	0.0594453	0.758884	0.966305	++
CMC.BRAIN.RNASEQ/CMC.ARHGAP27.wgt.RDat	ARHGAP27	17	43471267	43503012	CMC.BRAIN.RNASEQ	4.9223	8.56e-07	ENST00000527678	-0.221056	0.24852	0.7603	-+
CMC.BRAIN.RNASEQ/CMC.ARHGAP27.wgt.RDat	ARHGAP27	17	43471267	43503012	CMC.BRAIN.RNASEQ	4.9223	8.56e-07	ENST00000528273	0.0855236	0.36099	0.837366	++
CMC.BRAIN.RNASEQ/CMC.ARHGAP27.wgt.RDat	ARHGAP27	17	43471267	43503012	CMC.BRAIN.RNASEQ	4.9223	8.56e-07	ENST00000529357	-0.00403188	0.976786	0.997807	-+
CMC.BRAIN.RNASEQ/CMC.ARHGAP27.wgt.RDat	ARHGAP27	17	43471267	43503012	CMC.BRAIN.RNASEQ	4.9223	8.56e-07	ENST00000531735	0.111661	0.378826	0.846847	++
CMC.BRAIN.RNASEQ/CMC.ARHGAP27.wgt.RDat	ARHGAP27	17	43471267	43503012	CMC.BRAIN.RNASEQ	4.9223	8.56e-07	ENST00000532038	0.330805	0.118803	0.609438	++
CMC.BRAIN.RNASEQ/CMC.ARHGAP27.wgt.RDat	ARHGAP27	17	43471267	43503012	CMC.BRAIN.RNASEQ	4.9223	8.56e-07	ENST00000581638	0.134708	0.6999	0.953778	++
GTEx.Brain_Hypothalamus/GTEx.Brain_Hypothalamus.ENSG00000214425.2.LRRC37A4P.wgt.RDat	LRRC37A4P	17	43578685	43623042	GTEx.Brain_Hypothalamus	-4.7262	2.29e-06	ENST00000398305	0.0953137	0.0161687	0.283828	+-	*
GTEx.Brain_Hypothalamus/GTEx.Brain_Hypothalamus.ENSG00000214425.2.LRRC37A4P.wgt.RDat	LRRC37A4P	17	43578685	43623042	GTEx.Brain_Hypothalamus	-4.7262	2.29e-06	ENST00000579913	-0.0959223	0.485619	0.894594	--
GTEx.Brain_Hypothalamus/GTEx.Brain_Hypothalamus.ENSG00000214425.2.LRRC37A4P.wgt.RDat	LRRC37A4P	17	43578685	43623042	GTEx.Brain_Hypothalamus	-4.7262	2.29e-06	ENST00000581296	-0.229964	0.28008	0.786297	--
op-fusion-fetal_brain-eur_sample-transcript_level/Fetal_ENST00000585071.wgt.RDat	RN7SL739P	17	43603820	43604112	op-fusion-fetal_brain-eur_sample-transcript_level	-4.6889	2.75e-06	ENST00000585071	0.0689202	0.781175	0.970613	+-
op-fusion-fetal_brain-eur_sample-gene_level/Fetal_ENSG00000264070.wgt.RDat	DND1P1	17	43663237	43664295	op-fusion-fetal_brain-eur_sample-gene_level	-4.6105	4.02e-06	ENST00000580842	0.182323	0.35905	0.837048	+-
GTEx.Brain_Frontal_Cortex_BA9/GTEx.Brain_Frontal_Cortex_BA9.ENSG00000204650.9.CRHR1-IT1.wgt.RDat	CRHR1-IT1	17	43697694	43725582	GTEx.Brain_Frontal_Cortex_BA9	4.66216	3.13e-06	ENST00000455565	0.00614224	0.969267	0.997219	++
GTEx.Brain_Frontal_Cortex_BA9/GTEx.Brain_Frontal_Cortex_BA9.ENSG00000204650.9.CRHR1-IT1.wgt.RDat	CRHR1-IT1	17	43697694	43725582	GTEx.Brain_Frontal_Cortex_BA9	4.66216	3.13e-06	ENST00000578000	0.0306447	0.787229	0.971848	++
GTEx.Brain_Frontal_Cortex_BA9/GTEx.Brain_Frontal_Cortex_BA9.ENSG00000204650.9.CRHR1-IT1.wgt.RDat	CRHR1-IT1	17	43697694	43725582	GTEx.Brain_Frontal_Cortex_BA9	4.66216	3.13e-06	ENST00000580220	0.626185	0.0418631	0.417819	++	*
GTEx.Brain_Frontal_Cortex_BA9/GTEx.Brain_Frontal_Cortex_BA9.ENSG00000204650.9.CRHR1-IT1.wgt.RDat	CRHR1-IT1	17	43697694	43725582	GTEx.Brain_Frontal_Cortex_BA9	4.66216	3.13e-06	ENST00000580655	0.487496	0.300187	0.799317	++
GTEx.Brain_Frontal_Cortex_BA9/GTEx.Brain_Frontal_Cortex_BA9.ENSG00000204650.9.CRHR1-IT1.wgt.RDat	CRHR1-IT1	17	43697694	43725582	GTEx.Brain_Frontal_Cortex_BA9	4.66216	3.13e-06	ENST00000582491	-1.37967	0.0889636	0.553598	-+
GTEx.Brain_Frontal_Cortex_BA9/GTEx.Brain_Frontal_Cortex_BA9.ENSG00000204650.9.CRHR1-IT1.wgt.RDat	CRHR1-IT1	17	43697694	43725582	GTEx.Brain_Frontal_Cortex_BA9	4.66216	3.13e-06	ENST00000583740	-0.35588	0.138916	0.642934	-+
GTEx.Brain_Frontal_Cortex_BA9/GTEx.Brain_Frontal_Cortex_BA9.ENSG00000204650.9.CRHR1-IT1.wgt.RDat	CRHR1-IT1	17	43697694	43725582	GTEx.Brain_Frontal_Cortex_BA9	4.66216	3.13e-06	ENST00000585118	0.195573	0.323798	0.815907	++
GTEx.Brain_Frontal_Cortex_BA9/GTEx.Brain_Frontal_Cortex_BA9.ENSG00000204650.9.CRHR1-IT1.wgt.RDat	CRHR1-IT1	17	43697694	43725582	GTEx.Brain_Frontal_Cortex_BA9	4.66216	3.13e-06	ENST00000585122	0.0226995	0.866992	0.985126	++
GTEx.Brain_Frontal_Cortex_BA9/GTEx.Brain_Frontal_Cortex_BA9.ENSG00000204650.9.CRHR1-IT1.wgt.RDat	CRHR1-IT1	17	43697694	43725582	GTEx.Brain_Frontal_Cortex_BA9	4.66216	3.13e-06	ENST00000585677	0.0928945	0.502231	0.900125	++
GTEx.Brain_Frontal_Cortex_BA9/GTEx.Brain_Frontal_Cortex_BA9.ENSG00000204650.9.CRHR1-IT1.wgt.RDat	CRHR1-IT1	17	43697694	43725582	GTEx.Brain_Frontal_Cortex_BA9	4.66216	3.13e-06	ENST00000586362	0.267671	0.175604	0.688929	++
GTEx.Brain_Frontal_Cortex_BA9/GTEx.Brain_Frontal_Cortex_BA9.ENSG00000204650.9.CRHR1-IT1.wgt.RDat	CRHR1-IT1	17	43697694	43725582	GTEx.Brain_Frontal_Cortex_BA9	4.66216	3.13e-06	ENST00000589868	-0.0344144	0.800365	0.973926	-+
GTEx.Brain_Frontal_Cortex_BA9/GTEx.Brain_Frontal_Cortex_BA9.ENSG00000204650.9.CRHR1-IT1.wgt.RDat	CRHR1-IT1	17	43697694	43725582	GTEx.Brain_Frontal_Cortex_BA9	4.66216	3.13e-06	ENST00000591271	0.1663	0.522762	0.907228	++
GTEx.Brain_Frontal_Cortex_BA9/GTEx.Brain_Frontal_Cortex_BA9.ENSG00000204650.9.CRHR1-IT1.wgt.RDat	CRHR1-IT1	17	43697694	43725582	GTEx.Brain_Frontal_Cortex_BA9	4.66216	3.13e-06	ENST00000592428	0.0218391	0.835729	0.979504	++
CMC.BRAIN.RNASEQ_SPLICING/CMC.chr17:44049311:44051751:clu_11157.wgt.RDat	MAPT	17	43971747	44105699	CMC.BRAIN.RNASEQ_SPLICING	4.63464	3.58e-06	ENST00000446361	-0.0692646	0.206544	0.722656	-+
CMC.BRAIN.RNASEQ_SPLICING/CMC.chr17:44049311:44051751:clu_11157.wgt.RDat	MAPT	17	43971747	44105699	CMC.BRAIN.RNASEQ_SPLICING	4.63464	3.58e-06	ENST00000262410	-0.0835267	0.52418	0.907643	-+
CMC.BRAIN.RNASEQ_SPLICING/CMC.chr17:44049311:44051751:clu_11157.wgt.RDat	MAPT	17	43971747	44105699	CMC.BRAIN.RNASEQ_SPLICING	4.63464	3.58e-06	ENST00000535772	0.0481414	0.906956	0.989991	++
CMC.BRAIN.RNASEQ_SPLICING/CMC.chr17:44049311:44051751:clu_11157.wgt.RDat	MAPT	17	43971747	44105699	CMC.BRAIN.RNASEQ_SPLICING	4.63464	3.58e-06	ENST00000570299	-0.14177	0.572167	0.922398	-+
CMC.BRAIN.RNASEQ_SPLICING/CMC.chr17:44049311:44051751:clu_11157.wgt.RDat	MAPT	17	43971747	44105699	CMC.BRAIN.RNASEQ_SPLICING	4.63464	3.58e-06	ENST00000571311	-0.0189141	0.771442	0.9695	-+
CMC.BRAIN.RNASEQ_SPLICING/CMC.chr17:44049311:44051751:clu_11157.wgt.RDat	MAPT	17	43971747	44105699	CMC.BRAIN.RNASEQ_SPLICING	4.63464	3.58e-06	ENST00000572440	0.252117	0.0022766	0.115085	++	*
CMC.BRAIN.RNASEQ_SPLICING/CMC.chr17:44049311:44051751:clu_11157.wgt.RDat	MAPT	17	43971747	44105699	CMC.BRAIN.RNASEQ_SPLICING	4.63464	3.58e-06	ENST00000576238	-0.375403	0.343397	0.827443	-+
CMC.BRAIN.RNASEQ_SPLICING/CMC.chr17:44049311:44051751:clu_11157.wgt.RDat	MAPT	17	43971747	44105699	CMC.BRAIN.RNASEQ_SPLICING	4.63464	3.58e-06	ENST00000576518	-0.116976	0.219728	0.736518	-+
CMC.BRAIN.RNASEQ_SPLICING/CMC.chr17:44049311:44051751:clu_11157.wgt.RDat	MAPT	17	43971747	44105699	CMC.BRAIN.RNASEQ_SPLICING	4.63464	3.58e-06	ENST00000334239	0.125672	0.457913	0.883528	++
CMC.BRAIN.RNASEQ_SPLICING/CMC.chr17:44049311:44051751:clu_11157.wgt.RDat	MAPT	17	43971747	44105699	CMC.BRAIN.RNASEQ_SPLICING	4.63464	3.58e-06	ENST00000340799	-0.134686	0.296061	0.796754	-+
CMC.BRAIN.RNASEQ_SPLICING/CMC.chr17:44049311:44051751:clu_11157.wgt.RDat	MAPT	17	43971747	44105699	CMC.BRAIN.RNASEQ_SPLICING	4.63464	3.58e-06	ENST00000347967	-0.0861761	0.451343	0.8815	-+
GTEx.Brain_Cerebellum/GTEx.Brain_Cerebellum.ENSG00000186868.11.MAPT.wgt.RDat	MAPT	17	43971748	44105700	GTEx.Brain_Cerebellum	-4.6195	3.85e-06	ENST00000446361	-0.0692646	0.206544	0.722656	--
GTEx.Brain_Cerebellum/GTEx.Brain_Cerebellum.ENSG00000186868.11.MAPT.wgt.RDat	MAPT	17	43971748	44105700	GTEx.Brain_Cerebellum	-4.6195	3.85e-06	ENST00000262410	-0.0835267	0.52418	0.907643	--
GTEx.Brain_Cerebellum/GTEx.Brain_Cerebellum.ENSG00000186868.11.MAPT.wgt.RDat	MAPT	17	43971748	44105700	GTEx.Brain_Cerebellum	-4.6195	3.85e-06	ENST00000535772	0.0481414	0.906956	0.989991	+-
GTEx.Brain_Cerebellum/GTEx.Brain_Cerebellum.ENSG00000186868.11.MAPT.wgt.RDat	MAPT	17	43971748	44105700	GTEx.Brain_Cerebellum	-4.6195	3.85e-06	ENST00000570299	-0.14177	0.572167	0.922398	--
GTEx.Brain_Cerebellum/GTEx.Brain_Cerebellum.ENSG00000186868.11.MAPT.wgt.RDat	MAPT	17	43971748	44105700	GTEx.Brain_Cerebellum	-4.6195	3.85e-06	ENST00000571311	-0.0189141	0.771442	0.9695	--
GTEx.Brain_Cerebellum/GTEx.Brain_Cerebellum.ENSG00000186868.11.MAPT.wgt.RDat	MAPT	17	43971748	44105700	GTEx.Brain_Cerebellum	-4.6195	3.85e-06	ENST00000572440	0.252117	0.0022766	0.115085	+-	*
GTEx.Brain_Cerebellum/GTEx.Brain_Cerebellum.ENSG00000186868.11.MAPT.wgt.RDat	MAPT	17	43971748	44105700	GTEx.Brain_Cerebellum	-4.6195	3.85e-06	ENST00000576238	-0.375403	0.343397	0.827443	--
GTEx.Brain_Cerebellum/GTEx.Brain_Cerebellum.ENSG00000186868.11.MAPT.wgt.RDat	MAPT	17	43971748	44105700	GTEx.Brain_Cerebellum	-4.6195	3.85e-06	ENST00000576518	-0.116976	0.219728	0.736518	--
GTEx.Brain_Cerebellum/GTEx.Brain_Cerebellum.ENSG00000186868.11.MAPT.wgt.RDat	MAPT	17	43971748	44105700	GTEx.Brain_Cerebellum	-4.6195	3.85e-06	ENST00000334239	0.125672	0.457913	0.883528	+-
GTEx.Brain_Cerebellum/GTEx.Brain_Cerebellum.ENSG00000186868.11.MAPT.wgt.RDat	MAPT	17	43971748	44105700	GTEx.Brain_Cerebellum	-4.6195	3.85e-06	ENST00000340799	-0.134686	0.296061	0.796754	--
GTEx.Brain_Cerebellum/GTEx.Brain_Cerebellum.ENSG00000186868.11.MAPT.wgt.RDat	MAPT	17	43971748	44105700	GTEx.Brain_Cerebellum	-4.6195	3.85e-06	ENST00000347967	-0.0861761	0.451343	0.8815	--
op-fusion-fetal_brain-eur_sample-transcript_level/Fetal_ENST00000572218.wgt.RDat	KANSL1	17	44107282	44302733	op-fusion-fetal_brain-eur_sample-transcript_level	-4.6632	3.11e-06	ENST00000393476	0.0961554	0.0859292	0.546364	+-
op-fusion-fetal_brain-eur_sample-transcript_level/Fetal_ENST00000576739.wgt.RDat	KANSL1	17	44107282	44302733	op-fusion-fetal_brain-eur_sample-transcript_level	4.6398	3.49e-06	ENST00000393476	0.0961554	0.0859292	0.546364	++
op-fusion-fetal_brain-eur_sample-transcript_level/Fetal_ENST00000572218.wgt.RDat	KANSL1	17	44107282	44302733	op-fusion-fetal_brain-eur_sample-transcript_level	-4.6632	3.11e-06	ENST00000432791	0.125259	0.185999	0.702091	+-
op-fusion-fetal_brain-eur_sample-transcript_level/Fetal_ENST00000576739.wgt.RDat	KANSL1	17	44107282	44302733	op-fusion-fetal_brain-eur_sample-transcript_level	4.6398	3.49e-06	ENST00000432791	0.125259	0.185999	0.702091	++
op-fusion-fetal_brain-eur_sample-transcript_level/Fetal_ENST00000572218.wgt.RDat	KANSL1	17	44107282	44302733	op-fusion-fetal_brain-eur_sample-transcript_level	-4.6632	3.11e-06	ENST00000572218	-0.0181469	0.908768	0.990225	--
op-fusion-fetal_brain-eur_sample-transcript_level/Fetal_ENST00000576739.wgt.RDat	KANSL1	17	44107282	44302733	op-fusion-fetal_brain-eur_sample-transcript_level	4.6398	3.49e-06	ENST00000572218	-0.0181469	0.908768	0.990225	-+
op-fusion-fetal_brain-eur_sample-transcript_level/Fetal_ENST00000572218.wgt.RDat	KANSL1	17	44107282	44302733	op-fusion-fetal_brain-eur_sample-transcript_level	-4.6632	3.11e-06	ENST00000572679	0.207927	0.294186	0.795356	+-
op-fusion-fetal_brain-eur_sample-transcript_level/Fetal_ENST00000576739.wgt.RDat	KANSL1	17	44107282	44302733	op-fusion-fetal_brain-eur_sample-transcript_level	4.6398	3.49e-06	ENST00000572679	0.207927	0.294186	0.795356	++
op-fusion-fetal_brain-eur_sample-transcript_level/Fetal_ENST00000572218.wgt.RDat	KANSL1	17	44107282	44302733	op-fusion-fetal_brain-eur_sample-transcript_level	-4.6632	3.11e-06	ENST00000572904	0.0277462	0.868074	0.985217	+-
op-fusion-fetal_brain-eur_sample-transcript_level/Fetal_ENST00000576739.wgt.RDat	KANSL1	17	44107282	44302733	op-fusion-fetal_brain-eur_sample-transcript_level	4.6398	3.49e-06	ENST00000572904	0.0277462	0.868074	0.985217	++
op-fusion-fetal_brain-eur_sample-transcript_level/Fetal_ENST00000572218.wgt.RDat	KANSL1	17	44107282	44302733	op-fusion-fetal_brain-eur_sample-transcript_level	-4.6632	3.11e-06	ENST00000573286	0.185104	0.0309857	0.371868	+-	*
op-fusion-fetal_brain-eur_sample-transcript_level/Fetal_ENST00000576739.wgt.RDat	KANSL1	17	44107282	44302733	op-fusion-fetal_brain-eur_sample-transcript_level	4.6398	3.49e-06	ENST00000573286	0.185104	0.0309857	0.371868	++	*
op-fusion-fetal_brain-eur_sample-transcript_level/Fetal_ENST00000572218.wgt.RDat	KANSL1	17	44107282	44302733	op-fusion-fetal_brain-eur_sample-transcript_level	-4.6632	3.11e-06	ENST00000574590	0.577862	0.0102018	0.229274	+-	*
op-fusion-fetal_brain-eur_sample-transcript_level/Fetal_ENST00000576739.wgt.RDat	KANSL1	17	44107282	44302733	op-fusion-fetal_brain-eur_sample-transcript_level	4.6398	3.49e-06	ENST00000574590	0.577862	0.0102018	0.229274	++	*
op-fusion-fetal_brain-eur_sample-transcript_level/Fetal_ENST00000572218.wgt.RDat	KANSL1	17	44107282	44302733	op-fusion-fetal_brain-eur_sample-transcript_level	-4.6632	3.11e-06	ENST00000574655	-0.305806	0.0926402	0.560313	--
op-fusion-fetal_brain-eur_sample-transcript_level/Fetal_ENST00000576739.wgt.RDat	KANSL1	17	44107282	44302733	op-fusion-fetal_brain-eur_sample-transcript_level	4.6398	3.49e-06	ENST00000574655	-0.305806	0.0926402	0.560313	-+
op-fusion-fetal_brain-eur_sample-transcript_level/Fetal_ENST00000572218.wgt.RDat	KANSL1	17	44107282	44302733	op-fusion-fetal_brain-eur_sample-transcript_level	-4.6632	3.11e-06	ENST00000574963	-0.192544	0.319992	0.814047	--
op-fusion-fetal_brain-eur_sample-transcript_level/Fetal_ENST00000576739.wgt.RDat	KANSL1	17	44107282	44302733	op-fusion-fetal_brain-eur_sample-transcript_level	4.6398	3.49e-06	ENST00000574963	-0.192544	0.319992	0.814047	-+
op-fusion-fetal_brain-eur_sample-transcript_level/Fetal_ENST00000572218.wgt.RDat	KANSL1	17	44107282	44302733	op-fusion-fetal_brain-eur_sample-transcript_level	-4.6632	3.11e-06	ENST00000575318	0.00140457	0.988767	0.998652	+-
op-fusion-fetal_brain-eur_sample-transcript_level/Fetal_ENST00000576739.wgt.RDat	KANSL1	17	44107282	44302733	op-fusion-fetal_brain-eur_sample-transcript_level	4.6398	3.49e-06	ENST00000575318	0.00140457	0.988767	0.998652	++
op-fusion-fetal_brain-eur_sample-transcript_level/Fetal_ENST00000572218.wgt.RDat	KANSL1	17	44107282	44302733	op-fusion-fetal_brain-eur_sample-transcript_level	-4.6632	3.11e-06	ENST00000576248	0.283369	0.294097	0.795356	+-
op-fusion-fetal_brain-eur_sample-transcript_level/Fetal_ENST00000576739.wgt.RDat	KANSL1	17	44107282	44302733	op-fusion-fetal_brain-eur_sample-transcript_level	4.6398	3.49e-06	ENST00000576248	0.283369	0.294097	0.795356	++
op-fusion-fetal_brain-eur_sample-transcript_level/Fetal_ENST00000572218.wgt.RDat	KANSL1	17	44107282	44302733	op-fusion-fetal_brain-eur_sample-transcript_level	-4.6632	3.11e-06	ENST00000576739	-0.0565795	0.711016	0.955796	--
op-fusion-fetal_brain-eur_sample-transcript_level/Fetal_ENST00000576739.wgt.RDat	KANSL1	17	44107282	44302733	op-fusion-fetal_brain-eur_sample-transcript_level	4.6398	3.49e-06	ENST00000576739	-0.0565795	0.711016	0.955796	-+
op-fusion-fetal_brain-eur_sample-transcript_level/Fetal_ENST00000572218.wgt.RDat	KANSL1	17	44107282	44302733	op-fusion-fetal_brain-eur_sample-transcript_level	-4.6632	3.11e-06	ENST00000576870	-0.377233	0.141977	0.6473	--
op-fusion-fetal_brain-eur_sample-transcript_level/Fetal_ENST00000576739.wgt.RDat	KANSL1	17	44107282	44302733	op-fusion-fetal_brain-eur_sample-transcript_level	4.6398	3.49e-06	ENST00000576870	-0.377233	0.141977	0.6473	-+
op-fusion-fetal_brain-eur_sample-transcript_level/Fetal_ENST00000572218.wgt.RDat	KANSL1	17	44107282	44302733	op-fusion-fetal_brain-eur_sample-transcript_level	-4.6632	3.11e-06	ENST00000577114	0.220907	0.298914	0.798567	+-
op-fusion-fetal_brain-eur_sample-transcript_level/Fetal_ENST00000576739.wgt.RDat	KANSL1	17	44107282	44302733	op-fusion-fetal_brain-eur_sample-transcript_level	4.6398	3.49e-06	ENST00000577114	0.220907	0.298914	0.798567	++
GTEx.Brain_Cerebellar_Hemisphere/GTEx.Brain_Cerebellar_Hemisphere.ENSG00000214401.4.KANSL1-AS1.wgt.RDat	KANSL1-AS1	17	44270942	44274089	GTEx.Brain_Cerebellar_Hemisphere	4.6566	3.22e-06	ENST00000398275	-0.063315	0.880988	0.986498	-+
GTEx.Brain_Cerebellum/GTEx.Brain_Cerebellum.ENSG00000214401.4.KANSL1-AS1.wgt.RDat	KANSL1-AS1	17	44270942	44274089	GTEx.Brain_Cerebellum	4.9112	9.05e-07	ENST00000398275	-0.063315	0.880988	0.986498	-+
GTEx.Brain_Hypothalamus/GTEx.Brain_Hypothalamus.ENSG00000214401.4.KANSL1-AS1.wgt.RDat	KANSL1-AS1	17	44270942	44274089	GTEx.Brain_Hypothalamus	4.6347	3.57e-06	ENST00000398275	-0.063315	0.880988	0.986498	-+
GTEx.Brain_Cerebellar_Hemisphere/GTEx.Brain_Cerebellar_Hemisphere.ENSG00000214401.4.KANSL1-AS1.wgt.RDat	KANSL1-AS1	17	44270942	44274089	GTEx.Brain_Cerebellar_Hemisphere	4.6566	3.22e-06	ENST00000572634	-0.138861	0.490944	0.896343	-+
GTEx.Brain_Cerebellum/GTEx.Brain_Cerebellum.ENSG00000214401.4.KANSL1-AS1.wgt.RDat	KANSL1-AS1	17	44270942	44274089	GTEx.Brain_Cerebellum	4.9112	9.05e-07	ENST00000572634	-0.138861	0.490944	0.896343	-+
GTEx.Brain_Hypothalamus/GTEx.Brain_Hypothalamus.ENSG00000214401.4.KANSL1-AS1.wgt.RDat	KANSL1-AS1	17	44270942	44274089	GTEx.Brain_Hypothalamus	4.6347	3.57e-06	ENST00000572634	-0.138861	0.490944	0.896343	-+
op-fusion-fetal_brain-eur_sample-transcript_level/Fetal_ENST00000570002.wgt.RDat	RP11-259G18.1	17	44344403	44346060	op-fusion-fetal_brain-eur_sample-transcript_level	5.0251	5.03e-07	ENST00000570002	-0.201268	0.515161	0.904789	-+
op-fusion-fetal_brain-eur_sample-transcript_level/Fetal_ENST00000320254.wgt.RDat	LRRC37A	17	44370099	44415160	op-fusion-fetal_brain-eur_sample-transcript_level	4.6572	3.21e-06	ENST00000496930	0.103541	0.0201214	0.309522	++	*
op-fusion-fetal_brain-eur_sample-transcript_level/Fetal_ENST00000320254.wgt.RDat	LRRC37A	17	44370099	44415160	op-fusion-fetal_brain-eur_sample-transcript_level	4.6572	3.21e-06	ENST00000320254	-0.284366	0.0503822	0.44886	-+
YFS.BLOOD.RNAARR/YFS.XRN2.wgt.RDat	XRN2	20	21283942	21370463	YFS.BLOOD.RNAARR	5.62795	1.82e-08	ENST00000377191	-0.392057	0.251115	0.76218	-+
YFS.BLOOD.RNAARR/YFS.XRN2.wgt.RDat	XRN2	20	21283942	21370463	YFS.BLOOD.RNAARR	5.62795	1.82e-08	ENST00000430571	-0.11926	0.570981	0.921954	-+
YFS.BLOOD.RNAARR/YFS.XRN2.wgt.RDat	XRN2	20	21283942	21370463	YFS.BLOOD.RNAARR	5.62795	1.82e-08	ENST00000539513	0.308647	0.160413	0.673213	++
Note. CHR, chromosome number; P0, Gene start position; P1, Gene stop position; Significance.Gandal, *= p.Gandal<0.05, **= p.Gandal<1E-5, *= fdr.Gandal<0.05 (transcriptome-wide significant); Set.Pain, SNP-weight set from Pain et al study; FILE.Pain, The SNP-weight file used in the Pain et al study.
