# Supplementary material for: Novel Insight Into the Etiology of Autism Spectrum Disorder Gained by Integrating Expression Data With Genome-wide Association Statistics
Source: Biol Psychiatry. 2019 Aug 15;86(4):265–73. doi: 10.1016/j.biopsych.2019.04.034 (PMC6664597; doi:10.1016/j.biopsych.2019.04.034)
Supplement: Key Resources Table [file mmc3.xlsx]

## Sheet: Key Resources Table
KEY RESOURCES TABLE
Resource Type	Specific Reagent or Resource	Source or Reference	Identifiers	Additional Information
Add additional rows as needed for each resource type	Include species and sex when applicable.	Include name of manufacturer, company, repository, individual, or research lab. Include PMID or DOI for references; use “this paper” if new.	Include catalog numbers, stock numbers, database IDs or accession numbers, and/or RRIDs. RRIDs are highly encouraged; search for RRIDs at https://scicrunch.org/resources.	Include any additional information or notes if necessary.
Deposited Data; Public Database	ASD GWAS Summary statistics	https://www.med.unc.edu/pgc/results-and-downloads
Deposited Data; Public Database	SNP-weights based on CMC, NTR, YFS, METSIM, and GTEx datasets	http://gusevlab.org/projects/fusion/
Software; Algorithm	FUSION software (downloaded 1st March 2018)	http://gusevlab.org/projects/fusion/
Software; Algorithm	TWAS-GSEA software version 1.2	https://github.com/opain/TWAS-GSEA
Software; Algorithm	LDSC software version 1.0.0	https://github.com/bulik/ldsc
